# Supplementary material for: The marital and fertility sentiment orientation of Chinese women and its influencing factors – An analysis based on natural language processing
Source: PLoS One. 2024 Feb 21;19(2):e0296910. doi: 10.1371/journal.pone.0296910 (PMC10880978; doi:10.1371/journal.pone.0296910)
Supplement: S1 Data — (XLSX) [file pone.0296910.s001.xlsx]

## Sheet: Sheet1
Recruitment is not allowed to ask women about their marriage and childbearing status_Comments
avatar	m-text-cut	m-text-box	lite-bot
https://tva2.sinaimg.cn/crop.0.0.180.180.180/6b1660bbjw1e8qgp5bmzyj2050050aa8.jpg?KID=imgbed,tva&Expires=1681823490&ssig=MkA1%2BvXpm1	DC_Beyond_Bruce	Enterprise: Then don’t use it directly	1009
https://tvax2.sinaimg.cn/crop.0.0.1022.1022.180/66f92f41ly8gu0faa8r0lj20se0se775.jpg?KID=imgbed,tva&Expires=1681823490&ssig=lrFHdoU2p3	Setsuna CN	This forces companies to directly refuse to accept women of marriageable and childbearing age! If you really want to protect women’s employment, you should implement maternity leave for both men and women! Clearly protect but actually expel!	236
https://tvax4.sinaimg.cn/crop.0.0.1002.1002.180/5678e822ly8gdm7607q1yj20ru0rumyp.jpg?KID=imgbed,tva&Expires=1681823490&ssig=j7o6YJEr5F	Jiangzi Ya	Are your parents-in-law and mother-in-law still in good health? "Well, not bad, after all, they are still young." "Next!" "Where will the child go to kindergarten?" "I just got married and don't have any children yet. "Well, I'm sorry, you are not very suitable for our job!"	130
https://tvax1.sinaimg.cn/crop.0.0.1080.1080.180/62d79911ly8h2xnd0osc5j20u00u0whr.jpg?KID=imgbed,tva&Expires=1681823490&ssig=Ryb0pS%2Fvdt	Winnie Juan Juaner	Then, doesn’t it mean that the company is even less willing to recruit women?	122
https://tvax2.sinaimg.cn/crop.0.0.1080.1080.180/0068O00Ply8hbev93yw0bj30u00u0di3.jpg?KID=imgbed,tva&Expires=1681823490&ssig=iA07aYDp1v	The little silly cat loves to eat fish	This way they won't recruit women at all, and you won't even be qualified for an interview.	113
https://tvax1.sinaimg.cn/crop.0.0.1080.1080.180/005KBX7Gly8gzfsnihygoj30u00u040z.jpg?KID=imgbed,tva&Expires=1681823490&ssig=g1zz%2BDMCMq	Misty rain in Jiangnan in June	Useless. .	74
https://tva1.sinaimg.cn/crop.0.0.374.374.180/4ae41fb9jw8f443okyk1dj20ae0aeweq.jpg?KID=imgbed,tva&Expires=1681823490&ssig=L1pUuFheOG	baby cat meow	Simple. . Human resources directly screen out women’s resumes. . How can you complain if you are not given an interview opportunity?	59
https://tvax4.sinaimg.cn/crop.0.0.664.664.180/005CaQjsly8fyz4bmkkluj30ig0ig3zh.jpg?KID=imgbed,tva&Expires=1681823490&ssig=nFhg75VK%2BO	Iris 324_10171	Lazy government, how many laws want to solve the fundamental problem? Can companies listen? If you don’t want to bear the cost of childbirth and want the demographic dividend, why not go to heaven?	53
https://tva2.sinaimg.cn/crop.0.0.180.180.180/67860673jw1e8qgp5bmzyj2050050aa8.jpg?KID=imgbed,tva&Expires=1681823490&ssig=nHR3IPljQj	5SDA	The more restrictions there are, the more special you are, and the easier it is to be discriminated against...	48
https://tvax1.sinaimg.cn/crop.0.0.1080.1080.180/0077mkqjly8g4feexy0zbj30u00u075c.jpg?KID=imgbed,tva&Expires=1681823490&ssig=BqdkWWlXL0	Tall Alliance Nationwide 1	Someone has to bear the cost of childbearing. Can the problem be solved by pushing it all to enterprises? Whether people are willing or not, in the end it will not fall on women.	46
https://tvax1.sinaimg.cn/crop.0.0.1080.1080.180/0077mkqjly8g4feexy0zbj30u00u075c.jpg?KID=imgbed,tva&Expires=1681823490&ssig=BqdkWWlXL0	Tall Alliance Nationwide 1	Ask a friend in human affairs, would you ask these questions? Answer: Of course not. It’s super unprofessional to ask such a thing. Do you consider gender issues when screening resumes? Answer: Hahaha of course.	31
https://tva2.sinaimg.cn/crop.0.0.180.180.180/6c14351ajw1e8qgp5bmzyj2050050aa8.jpg?KID=imgbed,tva&Expires=1681823490&ssig=smaxYNt8Yr	Yunhe autumn leaves	Companies do not directly recruit girls	20
https://tvax2.sinaimg.cn/crop.0.0.512.512.180/bdfad912ly8gd16zybkg7j20e80e8mzq.jpg?KID=imgbed,tva&Expires=1681823497&ssig=kEoA7mZMrJ	between two pigs	I would like to ask you, did you come up with this method in a flash of your mind...	26
https://tvax4.sinaimg.cn/crop.0.0.736.736.180/880fda42ly8gdl733bi7sj20kg0kg0tw.jpg?KID=imgbed,tva&Expires=1681823497&ssig=9yX9ssuV5J	Cauliflower has to fight	Can the country come up with some practical policies... Enterprises also need to survive... they have to pay various taxes... they also have to consider operating costs... Are enterprises here for charity? ? Are you saying that you won’t be allowed to be hired? ?	28
https://tvax1.sinaimg.cn/crop.0.0.828.828.180/7713aed2ly8gigkcds5qlj20n00n0dhs.jpg?KID=imgbed,tva&Expires=1681823497&ssig=acAtMfW7v8	Qian DaixiRebecca	I think it might not be implemented	15
https://tvax4.sinaimg.cn/crop.0.0.996.996.180/002rwmsBly8guc10px1zaj60ro0roadt02.jpg?KID=imgbed,tva&Expires=1681823497&ssig=z2NkH73YC8	sleepy - fell asleep	Married when filling out resume? unmarried? How to fill in	15
https://tvax2.sinaimg.cn/crop.0.0.664.664.180/628eb9c9ly8ghbgwudukej20ig0ig76h.jpg?KID=imgbed,tva&Expires=1681823497&ssig=%2BRwF3D1cst	The village is not big -	Respecting women starts with recruitment	12
https://tvax3.sinaimg.cn/crop.0.0.1080.1080.180/005Egt6qly8hcch15qhwij30u00u0mz7.jpg?KID=imgbed,tva&Expires=1681823497&ssig=Vmyd3l8Jto	M is rabbit	No one asked, but my resume asked if I was married. Do you want to leave it blank?	18
https://tva3.sinaimg.cn/crop.326.196.390.390.180/5557c57ejw1ehzncqqj5cj20qo0k00ux.jpg?KID=imgbed,tva&Expires=1681823497&ssig=jrG2hFrBV6	Taohe Bank South	This kind of request in the form of a ban has only one result: no girls will be recruited!	19
https://tvax3.sinaimg.cn/crop.0.0.1080.1080.180/005TCqMily8h5yhmq7dybj30u00u0djq.jpg?KID=imgbed,tva&Expires=1681823497&ssig=hV1NeiJzGA	Financially prosperous person	It is unrealistic for enterprises to bear all employment costs, and it cannot solve the fundamental problem. Should the government also bear some of the costs?	10
https://tvax1.sinaimg.cn/crop.0.0.873.873.180/006a41uAly8h2mdrjywjzj30o90o975e.jpg?KID=imgbed,tva&Expires=1681823497&ssig=VZEPbtD6YJ	Handsome than Xiaoyi	I think it’s good to just give men maternity leave (I’m so stupid!)	7
https://tvax4.sinaimg.cn/crop.0.0.1080.1080.180/007IGTTRly8g1ykxdbgzuj30u00u078q.jpg?KID=imgbed,tva&Expires=1681823497&ssig=JhfnqyyV08	Tangtang, your master	The only way is to issue maternity subsidies to enterprises! There is no other way, please appeal more if you have the ability	7
https://tva1.sinaimg.cn/crop.0.0.750.750.180/afc4d989jw8f9ar1n3gwzj20ku0kugm3.jpg?KID=imgbed,tva&Expires=1681823497&ssig=c%2FB4UzMItp	Sakina	At that time, our leader also asked me if my little girl was married? Do you have a boyfriend? I said no, what did the leader say not yet? Do you want me to introduce it to you?	5
https://tvax3.sinaimg.cn/crop.1.2.497.497.180/7f0c1465ly8fhp9y5v2fij20dw0dw0t6.jpg?KID=imgbed,tva&Expires=1681823497&ssig=pxKj5jc8bX	Family Finance Channel	30+ single? No need to come for the interview	3
https://tvax3.sinaimg.cn/crop.0.0.1328.1328.180/8fa04a5cly8fjqcdw87g5j210w10w0x2.jpg?KID=imgbed,tva&Expires=1681823497&ssig=fK2J7ZmgOY	Beata_C	Companies will directly cut wages instead of terminating labor contracts, forcing pregnant women to leave their jobs in disguise.	4
https://tvax2.sinaimg.cn/crop.0.0.996.996.180/005N1Whyly8g1bx8eri0fj30ro0rowkp.jpg?KID=imgbed,tva&Expires=1681823497&ssig=phBXgFgSdP	Ou Xin	If the company provides a subsidy to a female employee who is pregnant, let’s see if it has any effect. Others are of no use.	4
https://tvax1.sinaimg.cn/crop.0.0.1080.1080.180/5312a6cbly8g87ik1worjj20u00u0myw.jpg?KID=imgbed,tva&Expires=1681823497&ssig=0NHjGVij13	Aquarius girl by chance	Are you sure it can be implemented? report	3
https://tva1.sinaimg.cn/crop.0.0.100.100.180/006pTdHsjw8f1rqxl5bvjj302s02smwz.jpg?KID=imgbed,tva&Expires=1681823497&ssig=0CQZwZIQxl	Pinoy_J	Another useless announcement	3
https://tvax1.sinaimg.cn/crop.0.0.996.996.180/006P9yozly8fxgn13j5snj30ro0romzq.jpg?KID=imgbed,tva&Expires=1681823499&ssig=RNTLCIBWeC	island-he	At least now the country has taken this issue seriously and started to bring it to the table to solve it. Isn’t this a kind of progress? Isn’t this a good behavior for women? Why are there still voices of abuse and doubt below? Isn’t it possible that everyone will be satisfied if we don’t say anything and don’t do anything?	4
https://tvax2.sinaimg.cn/crop.0.0.996.996.180/005Owaxlly8gk1qqixafdj30ro0ro0v6.jpg?KID=imgbed,tva&Expires=1681823499&ssig=Y9RQeqLG5T	Song Jiaying	My mother's workplace hired a female employee. She looked very young. The boss had been thinking about the employee's marriage and maternity leave, but then he asked her if her son was in elementary school.	3
https://tvax2.sinaimg.cn/crop.0.0.996.996.180/005MGTyQly8fe3vyzkjc2j30ro0roq70.jpg?KID=imgbed,tva&Expires=1681823499&ssig=CadTsiawKK	I just played	Private companies don't even want to pay attention to labor laws, so why should they notify you?	4
https://tvax1.sinaimg.cn/crop.0.0.664.664.180/a2545009ly8ghxn6gquk9j20ig0igaaq.jpg?KID=imgbed,tva&Expires=1681823499&ssig=X1G9cDLe3N	You don’t understand life 11	Serious violations of labor laws will be dealt with seriously	2
https://tvax4.sinaimg.cn/crop.0.0.1080.1080.180/9be3d1a6ly8h3ihe5cvnmj20u00u0dk1.jpg?KID=imgbed,tva&Expires=1681823499&ssig=%2FAT1HODA3J	Uncle, if you have a painting, please tell me	Thanks for the policy support, I wish you great success.	3
https://tvax4.sinaimg.cn/crop.0.0.1080.1080.180/9e80feddly8hbw7mtgfn1j20u00u0tbr.jpg?KID=imgbed,tva&Expires=1681823499&ssig=jxqyTn3Dus	bed strategy	When the policy is issued without any subsidies to enterprises, this will only aggravate discrimination.	3
https://tvax2.sinaimg.cn/crop.0.0.996.996.180/6a5a631ely8gh3zho7mcuj20ro0rojv5.jpg?KID=imgbed,tva&Expires=1681823499&ssig=o6tP7H53l%2B	The most beautiful place in Nansha District	It's really ironic, every company you interview with will ask you when you are going to have kids, every single one! Then we said that we think you are capable, but are worried about having children in the future. It is normal to lower prices and be humiliated.	3
https://tvax1.sinaimg.cn/crop.0.0.512.512.180/006NvPWvly8h183uhkzvtj30e80e80ta.jpg?KID=imgbed,tva&Expires=1681823499&ssig=Bjk7qTbF61	Don't pretend to be butterflies	Although we advocate equality between men and women, sometimes we are too malicious towards women. I hope the relevant systems can be improved as soon as possible.	4
https://tva2.sinaimg.cn/crop.0.0.750.750.180/006blM9Hjw8eyi3n49crtj30ku0kut97.jpg?KID=imgbed,tva&Expires=1681823499&ssig=kFySGyzQvq	organon art training school	The employment situation between men and women is even more unfair. If you can find men, you will never find women. She gets pregnant as soon as she arrives at work, occupying the staff, and her colleagues are exhausted. There are many people like this now, so if you don’t ask questions, you are protecting these people.	2
https://tvax4.sinaimg.cn/crop.0.0.1080.1080.180/003Y6ublly8gqu0vdlvfbj60u00u00ui02.jpg?KID=imgbed,tva&Expires=1681823499&ssig=i7aE9J%2FslT	Go to the beach with your best friend	I have been looking for a job for a long time. Every company will ask about my marriage and childbirth status. I feel really wronged. I am just getting married. I have done something wrong. Is it necessary to get divorced?	2
https://tva4.sinaimg.cn/crop.78.0.311.311.180/006pTym2jw1f26n085uefj30gk08omyj.jpg?KID=imgbed,tva&Expires=1681823499&ssig=n0QeMOeNti	A rowing scarf	All localities and units must cancel family planning offices and cancel the bizarre “marriage and childbearing certificates,” “birth certificates,” and “social support fees.” The central government has long stipulated that local governments cannot return “part” of social support fees to the collecting unit, the Family Planning Commission. Who is being supported by “social support fees”? In 2013, …	2
https://tvax3.sinaimg.cn/crop.0.0.1002.1002.180/e4f1605ely8gbs8kmdbcpj20ru0ruafd.jpg?KID=imgbed,tva&Expires=1681823499&ssig=SdiWqjBTCA	Wang Yiyin	It's just a calculation to whitewash the situation, pass the blame to the enterprise, and fine you some money at the same time.	2
https://tvax1.sinaimg.cn/crop.0.0.1242.1242.180/80e5f37dly8fe3cs16bvxj20yi0yigr9.jpg?KID=imgbed,tva&Expires=1681823499&ssig=VVDjaA4wuq	Jie Ling 666	Great, I hope it can be implemented. Doing so will lead to population decline and national decline. In fact, how much money does the company spend during the few months of maternity leave? She still has experience in continuing to do it after she comes back.	2
https://tvax3.sinaimg.cn/crop.0.0.996.996.180/006YniSdly8g38qo85jaaj30ro0rojsh.jpg?KID=imgbed,tva&Expires=1681823499&ssig=R9%2FdWqixXr	The nickname is too long and cannot be displayed.	Being able to write this notice shows that you are still too naive.	1
https://tvax2.sinaimg.cn/crop.0.0.1008.1008.180/9ee6bbc9ly8h4q02hfa22j20s00s1wh0.jpg?KID=imgbed,tva&Expires=1681823499&ssig=ZieTZgAW5%2B	Rich woman suddenly rich	There's nothing I don't ask, and every time I ask, I'm too lazy to answer.	2
https://tvax2.sinaimg.cn/crop.0.0.376.376.180/601c9268ly8h67ltqt31gj20ag0agjre.jpg?KID=imgbed,tva&Expires=1681823499&ssig=KpJm023sSl	The cold goddess loves no one	Why	1
https://tvax2.sinaimg.cn/crop.0.0.1080.1080.180/697fb608ly8hd1a8avlxvj20u00u0jub.jpg?KID=imgbed,tva&Expires=1681823499&ssig=tpzUhPyydt	Inner bunny	The management of our unit is openly and secretly discriminating against female employees who have given birth...	1
https://tvax3.sinaimg.cn/crop.0.0.996.996.180/7f90ca49ly8fus3sgh5rhj20ro0rogo3.jpg?KID=imgbed,tva&Expires=1681823501&ssig=M0Ehw3Kaye	kuku is cool	implement	1
https://tva2.sinaimg.cn/crop.0.0.320.320.180/6de3e4a7jw8evcxazni8hj208w08w74a.jpg?KID=imgbed,tva&Expires=1681823501&ssig=X5Hda9vrwl	Qing Caicai	Having two children in a row and being unable to work normally for several years is indeed a problem for corporate units.	2
https://tvax1.sinaimg.cn/crop.0.0.996.996.180/007G6Ue8ly8gjjuwpg86tj30ro0roq5m.jpg?KID=imgbed,tva&Expires=1681823501&ssig=fmHz4AwHZk	Lingling and Hanhan	Well, let's see how it goes.	1
https://tvax3.sinaimg.cn/crop.0.0.996.996.180/006az7pUly8gxi606b2l8j30ro0rowhy.jpg?KID=imgbed,tva&Expires=1681823501&ssig=T1bOvkjeot	Si Jasmine doesn’t want to be round	Hope it can be implemented	1
https://tva2.sinaimg.cn/crop.0.0.281.281.180/866b7a6bjw8ezvkrodgruj208c08c74o.jpg?KID=imgbed,tva&Expires=1681823501&ssig=VxXxkVefMN	Not super at all	Subsidies are given to companies for recruiting women who are married and have children, otherwise the subsidies go directly to individual women.	2
https://tvax3.sinaimg.cn/crop.0.0.996.996.180/005O8ioDly8fmbsyqhbxqj30ro0roq3l.jpg?KID=imgbed,tva&Expires=1681823501&ssig=C1q6Y6uUUE	Crosstalk saves ququ	Haha, I don’t know why I don’t use you, or I have an excuse for not using you for other reasons. I just don’t mention the reason of marriage and childbirth. Do you have a temper?	2
https://tvax4.sinaimg.cn/crop.0.0.812.812.180/005WU7tjly8fyzhbmqe8pj30mk0mk0wc.jpg?KID=imgbed,tva&Expires=1681823501&ssig=6yY7pz6mES	Li Goudaner was originally my Weibo	What would really help is giving men the same days off as women. that's it.	2
https://tvax4.sinaimg.cn/crop.0.0.812.812.180/005ZanCbly8gdh1amswi9j30mk0mkab0.jpg?KID=imgbed,tva&Expires=1681823501&ssig=vkXuJAgcPr	calm fanatic	But physical examination is okay	2
https://tvax1.sinaimg.cn/crop.0.0.1002.1002.180/6dc4a9e7ly8gm3o64ek6aj20ru0rutas.jpg?KID=imgbed,tva&Expires=1681823501&ssig=y33iy28PFD	Homecoming 1988	Do you think that's possible? This is too naive. . .	2
https://tvax2.sinaimg.cn/crop.0.0.1078.1078.180/a18f0a31ly8hc4fn27hydj20ty0tyzlm.jpg?KID=imgbed,tva&Expires=1681823501&ssig=OM0eM%2BQ83u	Sandy's back garden	Like 👍	1
https://tvax2.sinaimg.cn/crop.0.0.1080.1080.180/8e20be7ely8gymjfxjhicj20u00u0wm6.jpg?KID=imgbed,tva&Expires=1681823501&ssig=kziBIMo41k	fifteen moon sixteen yuan	Women have really made a huge contribution to population growth. The country has always encouraged having children, but has it really considered the issue of women’s employment? Before having a baby, I am afraid that you will not want you when you join the company and have a baby. After you get married, I am afraid that you will get pregnant if you go in. After giving birth, I am afraid that you …	2
https://tvax2.sinaimg.cn/crop.0.0.896.896.180/4dff9ddfly8grmx3hhm6xj20ow0owtch.jpg?KID=imgbed,tva&Expires=1681823501&ssig=d0w0Nf5XjQ	Cheese pear too	It is not allowed to use gender as a reason, but the employer can use other reasons~~~~	2
https://tvax2.sinaimg.cn/crop.0.0.996.996.180/a2e6f957ly8gvxskaiicpj20ro0ro0tx.jpg?KID=imgbed,tva&Expires=1681823501&ssig=YIbNLpWqH0	plhw	Compared with the lost job opportunities and lower wages, I would rather not have those benefits and care, so companies will naturally be willing to recruit	1
https://tva2.sinaimg.cn/crop.13.0.169.169.180/dc8cf4dcgw1f05tvgsve1j205k05kq39.jpg?KID=imgbed,tva&Expires=1681823501&ssig=xrz5XasVw1	xinxinxin	On the edge of 30, it is really difficult for singles to find a job. When looking for a partner, they are also asked where they work. Then there will be no job or marriage. It is so realistic.	1
https://tvax2.sinaimg.cn/crop.216.28.1137.1137.180/7a7b5e97ly8fufxig2r2oj21kw16ok75.jpg?KID=imgbed,tva&Expires=1681823501&ssig=gDSAjLZBh7	snow-know	I am 28 years old and unmarried. I collapsed immediately after a month of interview. No one believed me when I said I didn’t have a boyfriend.	1
https://tva4.sinaimg.cn/crop.0.94.1760.1760.180/a84e57e0gw1eg9m78npfsj21d81tne2z.jpg?KID=imgbed,tva&Expires=1681823503&ssig=i0T5zL3WQr	Qiu Shui Yiren RED	I am a newly married 29-year-old woman who does not plan to have children in the past two years. I am currently looking for a job, but every company I apply for asks this question, and I am helpless. When will this be implemented? It is easy to promulgate a policy, but not easy to implement it.	1
https://tvax4.sinaimg.cn/crop.0.5.751.751.180/006gJvdtly8ffnclzzaa2j30kv0l6gmp.jpg?KID=imgbed,tva&Expires=1681823503&ssig=LFvNlLETC3	Laomaoer YX	It may be difficult for girls around 30 to get interviews, right?	2
https://tvax1.sinaimg.cn/crop.0.0.996.996.180/d7230849ly8fs3ixgziwfj20ro0rowgg.jpg?KID=imgbed,tva&Expires=1681823503&ssig=pS0xX122HF	cpchipjop	What a waste, no one taught you how to solve the problem fundamentally?	1
https://tva3.sinaimg.cn/crop.0.0.180.180.180/7aeec7a1jw1e8qgp5bmzyj2050050aa8.jpg?KID=imgbed,tva&Expires=1681823503&ssig=%2BDVREVMZW6	Is it very vulgar?	I want to laugh when I say that private companies are highly efficient. Age, gender, and childbearing status are nothing to do with state-owned companies and foreign companies. Damn, private companies are so pretentious. They also laugh at state-owned companies and foreign companies for being slow and inefficient. Yes, private companies are highly efficient and their bottom line is the same. If y…	1
https://tvax4.sinaimg.cn/crop.0.0.996.996.180/8553ea7fly8gazzmnn7bbj20ro0roact.jpg?KID=imgbed,tva&Expires=1681823503&ssig=9ZmmdJ%2BHvT	Raspberry blossoms	It would be great if you can. A 30-year-old woman who is single and has no children will be asked this question during interviews. It’s embarrassing.	1
https://tvax2.sinaimg.cn/crop.0.0.996.996.180/6b33947fly8gnivmnvkf5j20ro0rogtr.jpg?KID=imgbed,tva&Expires=1681823503&ssig=7ykRgEu%2FSU	Don’t want to ask for help for anything	Very much like hypocrisy	3
https://tvax1.sinaimg.cn/crop.0.0.1080.1080.180/6affe501ly8gn79k1t04uj20u00u0myn.jpg?KID=imgbed,tva&Expires=1681823503&ssig=QOrGR5zwdh	Big fan of cones	I strongly suspect that the relevant departments are not understanding, but are deliberately pretending not to understand. The purpose is to force women to return to the family and achieve the goal of having more children.	2
https://tvax2.sinaimg.cn/crop.0.0.996.996.180/8bb3f701ly8gbs2wa0bslj20ro0rojtr.jpg?KID=imgbed,tva&Expires=1681823503&ssig=PRvGNFCb7g	Gentle, virtuous and kind	Change the results of recruitment, not the content of recruitment. The company must be given real benefits or penalties.	1
https://tvax3.sinaimg.cn/crop.0.0.996.996.180/8c0552d5ly8gckywb7ppxj20ro0roq6i.jpg?KID=imgbed,tva&Expires=1681823503&ssig=pcc93Da2wE	Pan Pan Pan Pan Pan Da	I would like to know why it is necessary to make up the medical insurance after the medical insurance contract is terminated, otherwise I will no longer be able to participate in the employee insurance. Is this reasonable? Isn’t it enough if I have paid enough years? We must use the money we can earn in a year to make up for it now. How can we make up for it if we don’t have money? How can we enr…	1
https://tvax2.sinaimg.cn/crop.0.0.512.512.180/661a8289ly8gmgqv7mkxoj20e80e8wfq.jpg?KID=imgbed,tva&Expires=1681823503&ssig=q%2BxNaoWj5B	Nimeiababy	Why can’t couples share the medical insurance account amount when they have a baby? It's not a woman's own child to have a child...it's so unreasonable.
https://tvax2.sinaimg.cn/crop.0.0.1080.1080.180/b00feab8ly8g0shbgxp58j20u00u0jto.jpg?KID=imgbed,tva&Expires=1681823503&ssig=c%2BoJJiW4HK	Dream Pululu	There are policies and countermeasures. They simply do not recruit women. They also choose to exclude those of common childbearing age. Some companies are like this.	1
https://tvax3.sinaimg.cn/crop.39.39.99.99.180/9e5d1befly8gdjrzv9nahj204z04zwee.jpg?KID=imgbed,tva&Expires=1681823503&ssig=zSZLX0hgxK	Beijing Xicheng Health Education	I don’t know when we will be truly equal!	1
https://tva1.sinaimg.cn/crop.0.0.750.750.180/6422e7d3jw8f71iffqaavj20ku0kujts.jpg?KID=imgbed,tva&Expires=1681823503&ssig=Z4zIhgugTd	Miss_Ice	It’s useless, I’ll ask! National policies must be in place, such as tax reductions for companies that recruit married but not pregnant female employees.	1
https://tvax3.sinaimg.cn/crop.0.0.512.512.180/c36a4fd3ly8h79ugfm0m7j20e80e8dga.jpg?KID=imgbed,tva&Expires=1681823503&ssig=YhMxbkmroK	There's a pile of dirt here	In our unit’s physical examination, we also need to check hcg	1
https://tvax2.sinaimg.cn/crop.0.0.996.996.180/abc67d60ly8gpegjkcbbhj20ro0ro3zm.jpg?KID=imgbed,tva&Expires=1681823503&ssig=g489FE5lUS	There is a little Zheng zyp	Recruitment can ask roundabout questions, such as introducing your family situation; another example is asking for a chest X-ray during the employment physical examination. There are always policies from above and countermeasures from below.	1
https://tvax4.sinaimg.cn/crop.0.0.1080.1080.180/001pRPGXly8gtluc6vvzuj60u00u0jt002.jpg?KID=imgbed,tva&Expires=1681823503&ssig=Hi82ddXq37	Little monster whining	Reluctant to give up taxes, reluctant to give up female labor force, reluctant to give up fertility rate	1
https://tvax3.sinaimg.cn/crop.0.0.844.844.180/5646d15fly8h3z22slpjtj20ng0ngn0c.jpg?KID=imgbed,tva&Expires=1681823503&ssig=NIrOUSPRc6	Buddhist girl Zhou Gongzi	The result is that women are not needed!	1
https://tva2.sinaimg.cn/crop.0.0.180.180.180/bd8e0a55jw1f4fiby1cqtj20500503yi.jpg?KID=imgbed,tva&Expires=1681823503&ssig=H1ZFCiJPDC	Swim, swim, come on, don’t look for me	Yes, we don’t ask, we just ask you to provide proof of marriage and childbirth.	1
https://tvax2.sinaimg.cn/crop.0.0.996.996.180/632f9abely8fk6a7krl0ej20ro0rodi0.jpg?KID=imgbed,tva&Expires=1681823505&ssig=XnirO9YvIb	There is no lighthouse on the other side a	It is not as useful as recruiting female employees who are married and have no children and can get tax refunds.	1
https://tvax2.sinaimg.cn/crop.0.0.1080.1080.180/67a6c920ly8g6iak0aoakj20u00u0aci.jpg?KID=imgbed,tva&Expires=1681823505&ssig=3cZRmcBbBb	momok_0meow	A physical examination can directly determine whether you are pregnant or have any plans to become pregnant in the near future by taking X-rays. Today’s companies, haha	1
https://tvax2.sinaimg.cn/crop.0.0.1080.1080.180/67a6c920ly8g6iak0aoakj20u00u0aci.jpg?KID=imgbed,tva&Expires=1681823505&ssig=3cZRmcBbBb	momok_0meow	Even if you say you won’t ask, you will still ask. It is said that men and women take the same leave, but men may not take it but girls must take it due to physical reasons. You can consider how much monthly maternity subsidy you can get if you are unemployed for how many years you have been insured, and there are not many people who want to take a vacation. It is now a rule that women of pregnan…	1
https://tva4.sinaimg.cn/crop.50.28.278.278.180/4ac9804djw8ev2e1empmuj20b409aq3t.jpg?KID=imgbed,tva&Expires=1681823505&ssig=DiBupVdCih	Some things about A Zhu	Can employees’ wages during vacation be tax deductible? Leave it all to the companies? too bitter	1
https://tvax4.sinaimg.cn/crop.0.0.1024.1024.180/be6c9d40ly8haof15lp6xj20sg0sggnc.jpg?KID=imgbed,tva&Expires=1681823505&ssig=EAxTQ9844T	Prosperity disrupts the floating world_	There are policies and measures to counter	2
https://tvax4.sinaimg.cn/crop.0.0.1002.1002.180/0064Hqz2ly8gi4jd0bobdj30ru0rujtp.jpg?KID=imgbed,tva&Expires=1681823505&ssig=ni60POaTWy	Wang Xiaoyao wm	I thought too much and asked if I would consider having a second child.	1
https://tvax1.sinaimg.cn/crop.0.0.158.158.180/9dfef159ly8hb1gne9uuhj204e04eglj.jpg?KID=imgbed,tva&Expires=1681823505&ssig=ZRERPzT5Wx	Fan Ruochen	Didn’t you see that the age requirement for recruiting women is under 26?	1
https://tvax2.sinaimg.cn/crop.0.0.996.996.180/ece1e98aly8gcltpzsu96j20ro0romyj.jpg?KID=imgbed,tva&Expires=1681823505&ssig=%2B9%2FZyoRP9X	Big rabbit-i	So society is extremely unfair to women. Even if you say you won't get married or have children within a few years, then after you give birth, you will be left alone, and you will end up staying at home to take care of your children.	1
https://tvax1.sinaimg.cn/crop.0.0.996.996.180/ad97e4efly8geczjg6j94j20ro0roae3.jpg?KID=imgbed,tva&Expires=1681823505&ssig=2X3TiyBy3O	Every step of the way	Maternity leave for men	1
https://tva2.sinaimg.cn/crop.0.0.180.180.180/75338e53jw1e8qgp5bmzyj2050050aa8.jpg?KID=imgbed,tva&Expires=1681823505&ssig=mXIUbhYlv5	I'm a meaty girl	Wouldn't it be the same to find other reasons to refuse? . .	1
https://tvax3.sinaimg.cn/crop.0.3.196.196.180/67cba985gy1ffuazfsz1ej205k05kjrn.jpg?KID=imgbed,tva&Expires=1681823505&ssig=ZM3deQwcv9	Eat it if you want, hot or cold, sour or sweet	Why not ask women to come for interviews?	1
https://tvax1.sinaimg.cn/crop.0.0.1080.1080.180/65a4ec0fly8giocag8hoyj20u00u0426.jpg?KID=imgbed,tva&Expires=1681823505&ssig=PmdvxTDEu5	Weiweilai	Can gay men be allowed to take the same length of maternity leave? You can take turns taking breaks!	1
https://tva4.sinaimg.cn/crop.24.0.1194.1194.180/68dffc61jw8fc8tdmzm63j20yi0x6n0x.jpg?KID=imgbed,tva&Expires=1681823505&ssig=ocF%2B1x4HIz	The rolling group of struggle	It should be like this. Women should be given 4 months of maternity leave and men should be given 3 months of maternity leave. This is fair.	1
https://tvax2.sinaimg.cn/crop.0.0.1536.1536.180/8a739d6fly8fhdvlrx2i2j216o16owiy.jpg?KID=imgbed,tva&Expires=1681823505&ssig=CvnEQYtflw	DearDoris_z	It’s actually useless, they just don’t want to hire women anymore.	2
https://tvax1.sinaimg.cn/crop.0.0.600.600.180/6d5980a4ly8gyghpjgxoij20go0gogmp.jpg?KID=imgbed,tva&Expires=1681823505&ssig=KHj9FT9hrv	No more, right?	People who have a baby right after joining the job and then leave the job after giving birth should also have some coping measures. Private business owners are also very helpless. The business environment is not good now. . .	1
https://tvax4.sinaimg.cn/crop.0.0.996.996.180/0074TriAly8gmigtvuonjj30ro0rodhw.jpg?KID=imgbed,tva&Expires=1681823505&ssig=%2BzWVrrMyiD	Jun Rui An Ran	Is it reliable this time?	1
https://tvax3.sinaimg.cn/crop.0.0.896.896.180/72df8003ly8g4eynpl2xoj20ow0ow755.jpg?KID=imgbed,tva&Expires=1681823505&ssig=hWLOCFRRxl	I'm not a marshal	If I kill you with one shot, then I can also formulate policies. so easy	1
https://tvax3.sinaimg.cn/crop.0.0.1080.1080.180/007uUSXrly8g1oicvvipnj30u00u0q88.jpg?KID=imgbed,tva&Expires=1681823505&ssig=jB5%2FVFCs%2Bm	The life of No. 25 N	Probably not aware of the richness of the Chinese language	1
https://tvax2.sinaimg.cn/crop.0.0.996.996.180/77da8047ly8g502lkwwn8j20ro0rogo8.jpg?KID=imgbed,tva&Expires=1681823505&ssig=nMY309gQAS	Xiaojiang Entertainment	Agreed, this is what girls should have fun thinking about	1
https://tva3.sinaimg.cn/crop.30.115.351.351.180/727ad104jw1e9of75741bj20c80gagnd.jpg?KID=imgbed,tva&Expires=1681823507&ssig=12nZSnCMiF	Granny Kumquat	A typical policy of doing good with bad intentions.	1
https://tvax3.sinaimg.cn/crop.0.0.828.828.180/4a8e21a9ly8glbs0kxw5qj20n00n0goe.jpg?KID=imgbed,tva&Expires=1681823507&ssig=SqGVhSfg6X	Lazy cat in winter	He said not to ask, but asked every time, and then filled out the application form and had to write it down. The state couldn't control it at all.	1
https://tvax1.sinaimg.cn/crop.0.0.480.480.180/007i1zLBly8g0bzf4p3arj30dc0dcwfj.jpg?KID=imgbed,tva&Expires=1681823507&ssig=GaduC2ImRu	WanXiaPi	Women, stop going to work	1
https://tvax2.sinaimg.cn/crop.0.0.996.996.180/9e016b7ely8hafz4gs9yqj20ro0rpwic.jpg?KID=imgbed,tva&Expires=1681823507&ssig=VmJZ0XMz4B	Shen Luan Luan_	I've never been asked	1
https://tvax1.sinaimg.cn/crop.0.0.512.512.180/007aPbbply8h5f4sn19qpj30e80e8q3j.jpg?KID=imgbed,tva&Expires=1681823507&ssig=NLfLZc2dS0	Weird little money	Forward Weibo
https://tvax1.sinaimg.cn/crop.0.0.667.667.180/7a2ec867ly8h1qu6nhs9gj20ij0ijt95.jpg?KID=imgbed,tva&Expires=1681823507&ssig=TYy5GJaByx	between performances	This will lead to more discrimination
https://tva2.sinaimg.cn/crop.0.0.618.618.180/9e05c113jw1f74rddz5djj20h80odtdq.jpg?KID=imgbed,tva&Expires=1681823507&ssig=QDaQH8i3uj	Angelica sinensis	Look beyond the surface
https://tvax3.sinaimg.cn/crop.0.0.996.996.180/005Gac05ly8gdi6st5yq4j30ro0ro0uo.jpg?KID=imgbed,tva&Expires=1681823507&ssig=6OOTtOfkRU	The future is long	I can only say that there are countermeasures. Female compatriots should be careful in their words and deeds. However, some units are still very humane.
https://tvax4.sinaimg.cn/crop.0.0.996.996.180/83f3b7c9ly8gdijqkxsu3j20ro0roab2.jpg?KID=imgbed,tva&Expires=1681823507&ssig=sUwqw6fN2e	Worldly Dreams	[eat melon]
https://tvax3.sinaimg.cn/crop.0.0.664.664.180/4dc1a302ly8gn6ncz5ttkj20ig0igwfb.jpg?KID=imgbed,tva&Expires=1681823507&ssig=PcUDmWaOg3	Su Nian_Little Hairball	You need to support this~
https://tvax2.sinaimg.cn/crop.0.0.1080.1080.180/6ebf9e10ly8gkuq49id7bj20u00u0q4j.jpg?KID=imgbed,tva&Expires=1681823507&ssig=AFRUm3EM7%2F	Simple and happy	Do you think there are policies from above but no countermeasures from below?
https://tvax2.sinaimg.cn/crop.0.0.996.996.180/6772e22aly8gdj0ik1rzjj20ro0ro77e.jpg?KID=imgbed,tva&Expires=1681823507&ssig=g5CEbqJb1N	There is a big orange 136g	I'm just afraid that if there are policies from above, there will be countermeasures from below.
https://tvax4.sinaimg.cn/crop.365.127.913.913.180/006GuqZJly8fjzcbhgwzrj319o19ots0.jpg?KID=imgbed,tva&Expires=1681823507&ssig=J5A51LUa58	Singer Chen Lina	Without specific incentives, it is just a piece of paper. There are many reasons why the boss won’t hire you. They won’t tell you clearly because you are a woman, because you haven’t given birth yet, and because you are pregnant. It is fundamental that the state introduces government subsidies to enterprises during the period of childbirth for female employees. For example, the basic salary durin…	1
https://tvax4.sinaimg.cn/crop.0.0.996.996.180/0066WD7Sly8geu2haa01oj30ro0romz6.jpg?KID=imgbed,tva&Expires=1681823507&ssig=dpngeGcR2A	Pisces Rainbow Rainbow 2005	I hope all companies can do their best🙏
https://tvax1.sinaimg.cn/crop.0.0.996.996.180/007sqP8vly8g6mhltdrfgj30ro0roaf1.jpg?KID=imgbed,tva&Expires=1681823507&ssig=hlN9zgOx5W	Qingxi in the mountains	[China Like]
https://tvax4.sinaimg.cn/crop.0.0.1080.1080.180/a0974a6ely8h7s5dnwn1qj20u00u074j.jpg?KID=imgbed,tva&Expires=1681823507&ssig=TpoJQfnJI2	SHANG-JF	You said you won't ask if you don't want to ask?
https://tvax3.sinaimg.cn/crop.0.0.512.512.180/909ef66bly8hcd8ykj45wj20e80e8q3j.jpg?KID=imgbed,tva&Expires=1681823507&ssig=rl2wDmWU6r	It’s Qingqingzi’s dragon age	If you say you won't recruit female employees, I'll ask, if your company is full of men, will anyone be willing to join?
https://tvax2.sinaimg.cn/crop.0.0.1080.1080.180/8e20be7ely8gymjfxjhicj20u00u0wm6.jpg?KID=imgbed,tva&Expires=1681823507&ssig=dJhmt1560a	fifteen moon sixteen yuan	It’s no use. I was asked during the interview last week if I had any children. The HR directly said that my other abilities are very good, but this one is not good for me.
https://tvax1.sinaimg.cn/crop.0.0.751.751.180/006FxGkBly8g5miatdf8mj30kv0kvdgs.jpg?KID=imgbed,tva&Expires=1681823509&ssig=eO1J839OXK	Heart-to-heart relationship	Well done to protect women’s legitimate rights and interests💪🏻!
https://tva1.sinaimg.cn/crop.258.54.1228.1228.180/005ScMfWgw1f3yhzm8x6rj31kw11xqui.jpg?KID=imgbed,tva&Expires=1681823509&ssig=lL8d7AH19%2B	Lawyer Guo Shaojun	So what if I ask? Don’t know how to arrange suitable positions?
https://tvax4.sinaimg.cn/crop.0.0.828.828.180/006Ww06ely8ghuzpnj3u4j30n00n03z9.jpg?KID=imgbed,tva&Expires=1681823509&ssig=hrwHi3VkfW	Yiluo Xinghe	hope to be treated fairly
https://tvax2.sinaimg.cn/crop.0.0.512.512.180/4a6d10a3ly8fwcc8k35u6j20e80e8my4.jpg?KID=imgbed,tva&Expires=1681823509&ssig=VX%2FKTohqTD	Ruolin Xinrui	When several companies saw that I was not married, they directly said that they wanted to find someone who was married and had children, which would be more stable.
https://tvax2.sinaimg.cn/crop.0.0.996.996.180/738c9d1dly8g5ugs91ol0j20ro0rowge.jpg?KID=imgbed,tva&Expires=1681823509&ssig=JnmbrYsrpz	Fatty Yueyue A-Moon	Support, but please implement it practically! Don’t let the thunder be loud and the rain be small!
https://tva4.sinaimg.cn/crop.0.0.180.180.180/552a0e4fjw1e8qgp5bmzyj2050050aa8.jpg?KID=imgbed,tva&Expires=1681823509&ssig=kxPV5J59X3	train	Turn it for her!
https://tvax1.sinaimg.cn/crop.0.0.1080.1080.180/007iWrwFly8g0xluxsdvej30u00u0gom.jpg?KID=imgbed,tva&Expires=1681823509&ssig=t8p94%2FTleb	MD Xiao Xiaohui	That's what I say, but which unit doesn't ask?
https://tvax1.sinaimg.cn/crop.0.0.512.512.180/76a240e4ly8giazip1yb3j20e80e8gm0.jpg?KID=imgbed,tva&Expires=1681823509&ssig=4PnJnYrMZW	Take a sip of sweet milk tea	Don’t ask, just fill out the form! Family member information
https://tvax4.sinaimg.cn/crop.0.0.1080.1080.180/5722c250ly8g01ktvnshsj20u00u0tar.jpg?KID=imgbed,tva&Expires=1681823509&ssig=PxtzN2ZR09	rain rose	is it possible
https://tva3.sinaimg.cn/crop.194.56.474.474.180/4c6056cbjw8f8n6565rhvj20nq0hsq56.jpg?KID=imgbed,tva&Expires=1681823509&ssig=9MP4iyLbYp	Simultaneous Interpretation Cuckoosky	Haha, then all women won’t want it. Don't you think hard when formulating policies?
https://tvax3.sinaimg.cn/crop.0.0.1080.1080.180/9b803cb3ly8hcny46fc6ij20u00u0abn.jpg?KID=imgbed,tva&Expires=1681823509&ssig=lZWY127BvX	Aimu private care	There are policies at the top and countermeasures at the bottom. Enterprises always give priority to their interests.
https://tvax3.sinaimg.cn/crop.0.0.1080.1080.180/44d5b659ly8gzf6m8mchoj20u00u0n39.jpg?KID=imgbed,tva&Expires=1681823509&ssig=XUncGEvafg	Banquet to listen to the cold	No questions asked, basic interview information form marital status🔚
https://tvax4.sinaimg.cn/crop.0.0.512.512.180/6635da88ly8g79hb75nwnj20e80e8wet.jpg?KID=imgbed,tva&Expires=1681823509&ssig=bIyVQp0xt6	Tacenda	[breeze]
https://tvax3.sinaimg.cn/crop.0.0.750.750.180/6d2e48a5ly8gpvp1rledxj20ku0ku75w.jpg?KID=imgbed,tva&Expires=1681823509&ssig=0LXNUqkqbJ	Meeting Fei_and Qiao-ying2014	The best policy is four months of maternity leave for male employees. Recruiting men is the same as recruiting women
https://tvax1.sinaimg.cn/crop.0.0.1080.1080.180/52fea90fly8h10956y2ngj20u00u0whn.jpg?KID=imgbed,tva&Expires=1681823509&ssig=Pck8qf7Yaf	SYy Song Gongzi	Forward Weibo
https://tvax3.sinaimg.cn/crop.0.0.750.750.180/6d2e48a5ly8gpvp1rledxj20ku0ku75w.jpg?KID=imgbed,tva&Expires=1681823509&ssig=0LXNUqkqbJ	Meeting Fei_and Qiao-ying2014	I think formulating this is a no-brainer. Directly recruit male employees without asking any questions.
https://tva4.sinaimg.cn/crop.0.0.180.180.180/552a0e4fjw1e8qgp5bmzyj2050050aa8.jpg?KID=imgbed,tva&Expires=1681823509&ssig=kxPV5J59X3	train	[Thumbs up]
https://tva4.sinaimg.cn/crop.0.0.720.720.180/8d8ffe9bjw8erma898wkaj20k00k0dhf.jpg?KID=imgbed,tva&Expires=1681823509&ssig=7OQX7bPmCp	On the road 5678	Forward Weibo
https://tvax1.sinaimg.cn/crop.0.0.996.996.180/c3942b73ly8gkptqkpnpkj20ro0rowg0.jpg?KID=imgbed,tva&Expires=1681823509&ssig=6yLkrhxDN%2F	Acekiline	Company: We only hire male employees
https://tvax2.sinaimg.cn/crop.0.0.664.664.180/006PoNT7ly8g55l46iracj30ig0ihq3q.jpg?KID=imgbed,tva&Expires=1681823509&ssig=TC3LGC8l0B	Super bitter little milk balls	Harmful
https://tvax3.sinaimg.cn/crop.0.0.1080.1080.180/666052b5ly8hc470wb5lzj20u00u041r.jpg?KID=imgbed,tva&Expires=1681823511&ssig=t1o5GTpG7p	Simple time xl	Forward Weibo
https://tvax1.sinaimg.cn/crop.0.0.1080.1080.180/7363b677ly8gt3hgsp3utj20u00u00vr.jpg?KID=imgbed,tva&Expires=1681823511&ssig=9sRb%2B5VaYT	__Cliff	…Businesses are also unlucky. It would be better for everyone to reach an agreement after asking clearly. If you don't ask questions, companies will simply not dare to recruit.	1
https://tvax3.sinaimg.cn/crop.0.0.512.512.180/b0ad612fly8glzxfx8idjj20e80e8wfa.jpg?KID=imgbed,tva&Expires=1681823511&ssig=CSgVx5OxDN	It's chopper	It cannot be said that family restricts women’s career development, but it does have an impact to some extent.
https://tvax4.sinaimg.cn/crop.0.0.736.736.180/645f94aely8g4pw2unf9dj20kg0kggom.jpg?KID=imgbed,tva&Expires=1681823511&ssig=ntd2xF2tO5	So sleepy	[disappointment]
https://tvax4.sinaimg.cn/crop.0.0.1080.1080.180/aac1acb8ly8ha16mrm8jgj20u00u0mz8.jpg?KID=imgbed,tva&Expires=1681823511&ssig=tFfzP%2F6QSj	Mars--Madhouse Fire Sister	How do I say this... In addition to the resume, you will also fill in the personal information form during the interview. The last company made it clear during the interview that it is best not to have children within two years... Regardless of whether you are married or not, you have changed jobs in the past four years and this year. During the interview, At that time, I took the initiative to a…
https://tvax2.sinaimg.cn/crop.0.0.512.512.180/90f3ee46ly8g48v9prfu8j20e80e8dgg.jpg?KID=imgbed,tva&Expires=1681823511&ssig=v%2FjsqcPwvD	Empress Ji Le	Enjoy the beautiful article!
https://tvax1.sinaimg.cn/crop.0.0.512.512.180/4549af0aly8g5z6ipryipj20e80e8t96.jpg?KID=imgbed,tva&Expires=1681823511&ssig=9ohmUR3YXP	-Fang Wu-	We don’t ask you to fill in the application form
https://tvax2.sinaimg.cn/crop.0.0.1080.1080.180/005BwFmGly8gopq9mevwbj30u00u0n25.jpg?KID=imgbed,tva&Expires=1681823511&ssig=JzeNTYyaGn	Half vulgar, half elegant, half crazy073	Forward Weibo
https://tvax1.sinaimg.cn/crop.392.114.1252.1252.180/006UOfGKly8fj7b70lwxxj31kw11zavp.jpg?KID=imgbed,tva&Expires=1681823511&ssig=PxpCHrDsNx	I don’t know Lu Bai	@五米女
https://tvax3.sinaimg.cn/crop.0.0.512.512.180/8ebc620cly8ghozra4gp2j20e80e8aa8.jpg?KID=imgbed,tva&Expires=1681823511&ssig=qhVmnNqYTm	Eat the fat man Xia Tian	If you only block the problem but don't solve the problem at its root, you will exploit women under the guise of doing your best.
https://tvax4.sinaimg.cn/crop.0.0.512.512.180/d1b5f507ly8h9whb21enwj20e80e8q34.jpg?KID=imgbed,tva&Expires=1681823511&ssig=5wHbodrCNa	Fat mushroom loves to eat chestnuts	Directly look at the ratio of men to women in a company
https://tvax4.sinaimg.cn/crop.0.0.690.690.180/8b80e11cly8hbzpmasz00j20j60j6jsd.jpg?KID=imgbed,tva&Expires=1681823511&ssig=cxPkoCjzjH	Childlike Heart Sounds of Buddha's Words	I hope it will play a correct role, but I am afraid that the company will find it troublesome and simply indicate that the position is only for men when recruiting, so that women will not even have the chance to interview.
https://tvax2.sinaimg.cn/crop.0.0.750.750.180/4405e79dly8ga6i4enzpwj20ku0kuq48.jpg?KID=imgbed,tva&Expires=1681823511&ssig=kfMuGGAYFr	GoFor crab crab	Enterprise: How is your mother-in-law doing? Is the cost of kindergarten high now?
https://tvax1.sinaimg.cn/crop.0.0.1060.1060.180/007KLcWfly8gvcf00m9hbj60tg0tgac202.jpg?KID=imgbed,tva&Expires=1681823511&ssig=JSLC1waCd8	A ray of dream	#Recruitment is not allowed to ask women about their marriage and childbearing status# Do you think this is good? What keeps the temperature of society constant?
https://tvax4.sinaimg.cn/crop.0.0.1242.1242.180/a2d092fbly8fnase2e61ij20yi0yiq45.jpg?KID=imgbed,tva&Expires=1681823511&ssig=WFIghP6NTP	CHRIS_ZDREAM	change
https://tvax1.sinaimg.cn/crop.0.0.996.996.180/006S7E1Gly8g5dzi1h52sj30ro0rojt3.jpg?KID=imgbed,tva&Expires=1681823511&ssig=iOwR%2Fa3ORx	Coconut skewers	Horse live
https://tvax4.sinaimg.cn/crop.0.0.512.512.180/006b6UOYly8h6rap0a21fj30e80e8dg1.jpg?KID=imgbed,tva&Expires=1681823511&ssig=vb6Ni6sdxv	Bigjuzi	What's the use? I've just been asked several times.
https://tvax2.sinaimg.cn/crop.0.0.336.336.180/dbc24ef5ly8h1rppybabmj209c09c74f.jpg?KID=imgbed,tva&Expires=1681823511&ssig=mvnYbNk4pv	Full sugar coconut milk popping beads	At least you tried hard and it's pretty cool.
https://tvax2.sinaimg.cn/crop.0.0.1080.1080.180/a46c477dly8gt7c67dfyrj20u00u074w.jpg?KID=imgbed,tva&Expires=1681823511&ssig=VF1B8urxNU	Bunny diary	The content is good, please interact more in the future
https://tvax4.sinaimg.cn/crop.0.22.1080.1080.180/bdbf9559ly8fyisntforgj20u00v9n0r.jpg?KID=imgbed,tva&Expires=1681823513&ssig=TVotpWM2j0	blue bean sprouts	No rules are of any use. As soon as you get pregnant, your boss will give you small shoes and let you walk on your own, covertly or covertly.
https://tvax4.sinaimg.cn/crop.0.0.844.844.180/8d29b19fly8h3mi8ajzhwj20ng0ngjti.jpg?KID=imgbed,tva&Expires=1681823513&ssig=0OEKpDPgBZ	Bgslovelyfan	... Let’s wait until it can be implemented. Sexism already exists in all kinds of ways
https://tvax2.sinaimg.cn/crop.0.0.512.512.180/90f3ee46ly8g48v9prfu8j20e80e8dgg.jpg?KID=imgbed,tva&Expires=1681823513&ssig=%2FA9YmnybZr	Empress Ji Le	It's great to meet you!
https://tvax1.sinaimg.cn/crop.0.0.995.995.180/007apXfuly8h8uykh2qx1j30rn0rnjto.jpg?KID=imgbed,tva&Expires=1681823513&ssig=2rFazsOUH9	Burnt, burnt, burnt caramel	I just want to ask how to implement this?
https://tvax4.sinaimg.cn/crop.0.0.986.986.180/530a9605ly8go47dgxukkj20re0re40c.jpg?KID=imgbed,tva&Expires=1681823513&ssig=y5Nc%2FzRLx%2F	Rookie Army Insect	OK! It is strongly requested to be promoted and implemented nationwide as soon as possible!
https://tva4.sinaimg.cn/crop.100.0.200.200.180/7d3841a5jw8f8weyzowtmj208c05kdg9.jpg?KID=imgbed,tva&Expires=1681823513&ssig=u37Uu9hFW2	Duan Xiaolei, a career leader	All that's left is likes
https://tvax3.sinaimg.cn/crop.0.0.373.373.180/6cf366f9ly8h6xy7y6987j20ad0adjrm.jpg?KID=imgbed,tva&Expires=1681823513&ssig=Y3KeSOkOw5	Mustard Study Abroad Guide	Regulations are regulations, and I guess you will still have to ask when the time comes.
https://tva4.sinaimg.cn/crop.140.0.684.684.180/005tNB1Ejw8f6gnaipg8sj30qg0j0ab9.jpg?KID=imgbed,tva&Expires=1681823513&ssig=%2FKaHf6NgBY	October 10, winter and spring	Just don’t use it when recruiting.
https://tvax2.sinaimg.cn/crop.0.0.996.996.180/006mRtfVly8gv4zyfyoa1j60ro0ro0uu02.jpg?KID=imgbed,tva&Expires=1681823513&ssig=2PpkEyC7r%2F	Flexible self-control old geek longevity	Is there any cure for gender discrimination in the workplace?
https://tvax3.sinaimg.cn/crop.0.0.1080.1080.180/006SC4A5ly8hcmm7aetjdj30u00u077w.jpg?KID=imgbed,tva&Expires=1681823513&ssig=36VEPien6Y	Boneless puppy Lin	Thumbs up
https://tvax2.sinaimg.cn/crop.0.0.1002.1002.180/007jmniLly8fxwr1uzxgzj30ru0rujxo.jpg?KID=imgbed,tva&Expires=1681823513&ssig=4afC7dqmJe	Emotional prose	[doge]
https://tvax1.sinaimg.cn/crop.0.0.512.512.180/007aPbbply8h5f4sn19qpj30e80e8q3j.jpg?KID=imgbed,tva&Expires=1681823513&ssig=qf07f8qzEo	Weird little money	Forward Weibo
https://tvax2.sinaimg.cn/crop.0.0.1080.1080.180/6cbddf82ly8hbg2cnig18j20u00u0dj3.jpg?KID=imgbed,tva&Expires=1681823513&ssig=ekTu6dzozI	Lan Jingyun	There’s really no need to ask, you can just skip it
https://tvax2.sinaimg.cn/crop.0.0.996.996.180/005JNskJly8fuxguwh3rij30ro0ro750.jpg?KID=imgbed,tva&Expires=1681823513&ssig=SsfoIO8Scw	La la la I'm a good boy	We met some time ago. When I answered the phone and heard that it was a girl, I asked about her age first. When I heard that she was still young and unmarried and had no children, they said that they did not meet their conditions. They were worried that they would resign after getting married or having children. Although they were more understanding, girls It's not easy to find a job
https://tvax3.sinaimg.cn/crop.0.0.996.996.180/685106f9ly8gdiicf5m1ij20ro0rotbe.jpg?KID=imgbed,tva&Expires=1681823513&ssig=oLtE7Nk8lE	The dust is still flying	Forward Weibo
https://tvax1.sinaimg.cn/crop.0.0.996.996.180/006E7Hx0ly8gdhhildltyj30ro0rot9e.jpg?KID=imgbed,tva&Expires=1681823513&ssig=L4l1QMysvi	Walk on the right path for heaven	Recruitment is not allowed to ask women about their marriage and childbearing status
https://tvax3.sinaimg.cn/crop.100.175.445.445.180/7941ad78ly8fo95mkgcp1j20go0mat9l.jpg?KID=imgbed,tva&Expires=1681823515&ssig=QwWPV%2FoAZ3	Fight with me_I am very happy and you will die soon	In fact, I was asked about this clause in all 4 companies I interviewed. How to define it? People said they didn't mind on the surface, but in the end there was still no news. This clause has no real effect.
https://tvax3.sinaimg.cn/crop.0.0.1002.1002.180/e3f7b372ly8gqrg4zs3i2j20ru0rutag.jpg?KID=imgbed,tva&Expires=1681823515&ssig=7nhO1QlzT6	The peak is the pen and the sky is the paper	If you don’t ask now, just don’t recruit them.
https://tva2.sinaimg.cn/crop.0.0.180.180.180/53a95bf2jw1e8qgp5bmzyj2050050aa8.jpg?KID=imgbed,tva&Expires=1681823515&ssig=cL%2BU3VPyox	Talking Lanxuan	We call for the elimination of age discrimination. Forty-year-old men cannot find jobs, which will have a greater and more serious impact on society and families.
https://tva4.sinaimg.cn/crop.0.0.480.480.180/752982efjw8ehq4lvvhd9j20dc0dct9d.jpg?KID=imgbed,tva&Expires=1681823515&ssig=k563hqWDzm	Yanlao Renjia	Nonsense, is it useful? The employer will still ask. Could it be that you don't answer? Is it necessary to secretly film the interview? ? ? . Who are you making these things for? ? ? ?
https://tvax2.sinaimg.cn/crop.0.0.512.512.180/0022sAwIly8gqvtfpl0dsj60e80e8wev02.jpg?KID=imgbed,tva&Expires=1681823515&ssig=dpD3P5IzhZ	The tiger is roaring with power	If the cost of marriage and childbirth is unavoidable, why do women continue to be required to bear all the costs of marriage and childbirth! What women demand is not special treatment, but equal pay for equal work
https://tvax4.sinaimg.cn/crop.0.0.888.888.180/66b8a77aly8g4lujxhyapj20oo0oognl.jpg?KID=imgbed,tva&Expires=1681823515&ssig=gqTBpWI2Mo	Caffeine place	Great
https://tva2.sinaimg.cn/crop.106.67.245.245.180/a46dc5d5jw8evt0pqg88jj20c80c975n.jpg?KID=imgbed,tva&Expires=1681823515&ssig=25IStJ6XNP	Ragdoll cat	It is women who pay the most for childbearing, their bodies, time, opportunities, money, social status...
https://tva2.sinaimg.cn/crop.106.67.245.245.180/a46dc5d5jw8evt0pqg88jj20c80c975n.jpg?KID=imgbed,tva&Expires=1681823515&ssig=25IStJ6XNP	Ragdoll cat	Wouldn’t it be the end of mandatory maternity leave for both men and women? Make the children together and take care of them together, so don’t trouble the previous generation. There are regulations that so many companies will not implement...
https://tvax3.sinaimg.cn/crop.0.0.480.480.180/006fpI9Hly8hbr8jw21smj30dc0dcdgu.jpg?KID=imgbed,tva&Expires=1681823515&ssig=UI1ZYTjgO%2B	Crispy candy BLOW	It would be great if men also have maternity leave
https://tvax4.sinaimg.cn/crop.0.0.960.960.180/5a57f6c5ly8h0nagf0lyjj20qo0qo758.jpg?KID=imgbed,tva&Expires=1681823515&ssig=IdPzyl387j	Xunger	@新格儿: Companies do not require pregnant women. This is not discrimination, but there is a conflict between work and childbirth. Who is to blame if something goes wrong. There is no problem with enterprises in employing people. The problem is that the responsibility for women’s childbearing should be allocated to family property, not simply to enterprises.
https://tva1.sinaimg.cn/crop.11.0.617.617.180/8b02d7fbjw8fcy2ju23b6j20hs0h5my2.jpg?KID=imgbed,tva&Expires=1681823515&ssig=v765ZYyfTx	-Sweet shrimp	@ Office Auntie
https://tvax4.sinaimg.cn/crop.0.0.1080.1080.180/007hXAMBly8hc7m8u39xpj30u00u00yx.jpg?KID=imgbed,tva&Expires=1681823515&ssig=cEh9N5TQ1e	Today is also a peaceful day	Even if you are taking the teacher's exam, you will need a birth certificate... It doesn't matter if it says "unmarried" in the household registration book, you need to issue a separate certificate of "unmarried and childless". I just went to review the materials this afternoon.
https://tvax4.sinaimg.cn/crop.0.0.512.512.180/0061brDRly8g1gfuntehqj30e80e8gm3.jpg?KID=imgbed,tva&Expires=1681823515&ssig=vlWptmW2jP	Rakeban	A more feasible approach is to design tax incentives based on the proportion of women. For example, if the ratio of men to women is 50:50, the tax rate is 90%. If the ratio does not reach or exceed 50:50, the discount will not be available.
https://tvax4.sinaimg.cn/crop.0.0.512.512.180/0061brDRly8g1gfuntehqj30e80e8gm3.jpg?KID=imgbed,tva&Expires=1681823515&ssig=vlWptmW2jP	Rakeban	Some private enterprises: Originally they were recruiting unmarried people with no children. After this article came out, in order to avoid trouble, I simply stopped recruiting anyone.
https://tva2.sinaimg.cn/crop.0.0.100.100.180/005Niqmzjw8env1fu3u7aj302s02sa9x.jpg?KID=imgbed,tva&Expires=1681823515&ssig=zex2fywb2h	felllose	I think unless they are extremely talented, female employees in most industries are not as useful as male employees.
https://tvax3.sinaimg.cn/crop.0.0.996.996.180/bfc671ddly8gqyt50k0lnj20ro0road7.jpg?KID=imgbed,tva&Expires=1681823515&ssig=J6BKfZOYIu	Santuyao I Sanjinxin	The company I work for now not only asks, but also requires me to sign a 1.5-year non-pregnancy agreement.
https://tvax3.sinaimg.cn/crop.0.0.664.664.180/8dec949bly8gr1q6ryu0fj20ig0ig3zk.jpg?KID=imgbed,tva&Expires=1681823515&ssig=1gWRrHXLgE	stir fry o	Can it be used nationwide?
https://tva1.sinaimg.cn/crop.127.31.294.294.180/68296095gw1e8icjhvagqj20dm0a7q44.jpg?KID=imgbed,tva&Expires=1681823517&ssig=7KYV2wC2qq	Angel_wei_7	Forward Weibo
https://tvax1.sinaimg.cn/crop.0.0.996.996.180/e4ef8d72ly8h8vginhobjj20ro0rojsz.jpg?KID=imgbed,tva&Expires=1681823517&ssig=tK1D%2F8tUWH	Released in Guandu, Kunming	[microphone]
https://tvax1.sinaimg.cn/crop.0.0.1080.1080.180/007qx4UFly8gbc59vduanj30u00u0gpa.jpg?KID=imgbed,tva&Expires=1681823517&ssig=cjz68SrxMh	Snail turns into butterfly	Then don't have a second child. Whoever wants to have a child will have it. House prices are so high, public schools are so difficult to get into, good educational resources are unfair, and now they want companies to take the blame. No one is a fool.
https://tvax2.sinaimg.cn/crop.0.0.996.996.180/6ab3e140ly8fs1q1xrwwqj20ro0rowgx.jpg?KID=imgbed,tva&Expires=1681823517&ssig=eWM8FSmIwJ	April pomegranate red	Can't you step on it?
https://tvax1.sinaimg.cn/crop.0.0.664.664.180/ebe97cbcly8gcipz1kehhj20ig0igdg4.jpg?KID=imgbed,tva&Expires=1681823517&ssig=5%2BA2t3C%2FQ8	Coo coo coo la la la la	well……
https://tvax2.sinaimg.cn/crop.0.0.1002.1002.180/c2daa28dly8g9clet61iyj20ru0rudi0.jpg?KID=imgbed,tva&Expires=1681823517&ssig=IbE3G4F5xL	JT-Yang Cong	What about outside Beijing? Looking forward to nationwide implementation! After getting married, I don’t dare to resign and change jobs, for fear that my employer will politely say, “Go back and wait for news” after asking about your marriage and childbirth.
https://tvax3.sinaimg.cn/crop.0.0.996.996.180/005BzbEJly8gb11j1afz2j30ro0ro0v2.jpg?KID=imgbed,tva&Expires=1681823517&ssig=uNNk8YPFqj	M Xiao L	It is a good policy to do it
https://tva3.sinaimg.cn/crop.0.0.996.996.180/89bde463jw8f3u7ob8u3bj20ro0ro3zy.jpg?KID=imgbed,tva&Expires=1681823517&ssig=HwO%2Bo4d41p	Such a far-reaching love	Enterprises no longer need it
https://tva2.sinaimg.cn/crop.0.0.996.996.180/b0aefc01jw8eyqamlg763j20ro0rowgr.jpg?KID=imgbed,tva&Expires=1681823517&ssig=bqfRyvq39x	The Reborn Suzaku Miko	It is recommended that the number of paternity leave and maternity leave days for men should be consistent
https://tva2.sinaimg.cn/crop.0.0.996.996.180/006qkoiAjw8fagbii7i24j30ro0rp760.jpg?KID=imgbed,tva&Expires=1681823517&ssig=BX6jYRhjL8	Tulip smiles	The main problem is that there are no relevant laws and regulations to protect enterprises. Companies are also afraid that if you come in and take maternity leave, you will just take the money and leave.
https://tvax4.sinaimg.cn/crop.0.0.960.960.180/69124099ly8hc6fjhofxdj20qo0qomy0.jpg?KID=imgbed,tva&Expires=1681823517&ssig=sME9y80u6g	Teacher Huang Xiaochen	It’s hard to find a job if you’re married without children! ! !
https://tvax4.sinaimg.cn/crop.0.0.1080.1080.180/0065KVFtly8hcf7d6dozlj30u00u0jvj.jpg?KID=imgbed,tva&Expires=1681823517&ssig=AeOLHIEoO8	Qixinggeyue	Now when I fill out the form during the interview at that company,
https://tvax4.sinaimg.cn/crop.0.0.1080.1080.180/006QQ7dxly8hak98owwvmj30u00u00u2.jpg?KID=imgbed,tva&Expires=1681823517&ssig=C8wC43FjCs	Sophie ashore	Except for Taiyuan, Shanxi has very few units with five insurances.
https://tvax4.sinaimg.cn/crop.0.0.1080.1080.180/49908495ly8gqzquiqjqej20u00u0q56.jpg?KID=imgbed,tva&Expires=1681823517&ssig=studajXku5	Wu Wenwei AT Beijing	Kind of funny!
https://tvax2.sinaimg.cn/crop.0.0.1080.1080.180/81286b75ly8h9ptacy693j20u00u0juk.jpg?KID=imgbed,tva&Expires=1681823517&ssig=nyEzpUupD8	There are more than 100 kinds of life you want	During my interview today, my friend said that the company does not want people who have never had children.
https://tvax4.sinaimg.cn/crop.0.0.821.821.180/c217a6adly8fr8nwh458hj20mt0mt0u7.jpg?KID=imgbed,tva&Expires=1681823517&ssig=V%2FnwyEnKf2	Littlefartttt	Wouldn't the word "female" be more appropriate?
https://tvax2.sinaimg.cn/crop.0.0.1080.1080.180/85942287ly8ghxyobti7fj20u00u0tdc.jpg?KID=imgbed,tva&Expires=1681823517&ssig=lGMQLfMcER	___Elio	Resolutely protect your own rights and interests
https://tvax3.sinaimg.cn/crop.0.0.1080.1080.180/71fc3c6bly8gdiande01ej20u00u0gni.jpg?KID=imgbed,tva&Expires=1681823517&ssig=hvurUvuuxH	I am Xia Xiaoxue	There are also people asking about zodiac signs! ! ! I am embarrassed to say that I am a Leo girl...
https://tvax1.sinaimg.cn/crop.0.0.1080.1080.180/001V1tDDly8gvfydwran8j60u00u043h02.jpg?KID=imgbed,tva&Expires=1681823517&ssig=8awYyW6cLc	Little Cheel has small egg tarts	When they want to get rid of us or not hire us, there are a hundred reasons and ways. In their company, one of the ways is to increase the work tasks and let you quit in advance. Women are a vulnerable group.
https://tva1.sinaimg.cn/crop.0.0.664.664.180/006zzfWVjw8f8u2rozko3j30ig0igwgj.jpg?KID=imgbed,tva&Expires=1681823517&ssig=GtS8ikrek4	Qiao Qiao ab	If the recruitment of women reaches a certain ratio, the tax will be appropriately reduced, and companies will take the initiative to lure women with benefits.
https://tva2.sinaimg.cn/crop.0.0.1080.1080.180/687380a0jw8ey0avrh1u0j20u00u0wg7.jpg?KID=imgbed,tva&Expires=1681823519&ssig=Hs126nDLJa	maybe you can	What about men? How old are you this year? 30. Are you married? without. Is there a target? without. Then I think you might get married at any time! If you take wedding leave, you will miss work! we are very sorry! Are you looking elsewhere? ! ! ! ! !
https://tvax1.sinaimg.cn/crop.0.0.512.512.180/671a899cly8glu3e3udwej20e80e83z1.jpg?KID=imgbed,tva&Expires=1681823519&ssig=ZGxHDyYQ3N	an_FT	If you don’t ask, if you ask if it’s recorded, it won’t solve the fundamental problem and is of no use.
https://tvax1.sinaimg.cn/crop.0.0.996.996.180/e1bc082fly8gwsvqyu7s4j20ro0rowh1.jpg?KID=imgbed,tva&Expires=1681823519&ssig=1rPXJuCIqM	The spirit of non-tribe	What if I ask and then don’t get hired?
https://tvax2.sinaimg.cn/crop.0.0.1080.1080.180/006UyJ2Bly8gv2r56ydy1j60u00u0wfz02.jpg?KID=imgbed,tva&Expires=1681823519&ssig=u6Gw51y5hu	It’s so hard to be a human being. You have to guard against everything.	Great idea! But when it comes to implementation, it must be "policies from above and countermeasures from below."
https://tvax2.sinaimg.cn/crop.0.0.800.800.180/9a78bcc8ly8h0fhs0t26rj20m80m8js7.jpg?KID=imgbed,tva&Expires=1681823519&ssig=PzQAVidCrm	L orangeee	So if I am asked, what are the channels for reporting?
https://tva2.sinaimg.cn/crop.0.0.180.180.180/73828306jw1e8qgp5bmzyj2050050aa8.jpg?KID=imgbed,tva&Expires=1681823519&ssig=IYdRdHA13R	caichuan	I wonder how many women are happy to see this news
https://tva1.sinaimg.cn/crop.0.0.640.640.180/4150ad8ejw8ehvu4es348j20hs0hs3zy.jpg?KID=imgbed,tva&Expires=1681823519&ssig=DxNVDR%2FtVK	Wise words from Zhuge	Is the person being transferred to the company just for the job?
https://tvax4.sinaimg.cn/crop.0.0.664.664.180/005Qf1nzly8gdihmhe81xj30ig0iggng.jpg?KID=imgbed,tva&Expires=1681823519&ssig=24SGlB4Ip1	Huixiang_0707	Take care of yourself
https://tva2.sinaimg.cn/crop.0.0.480.480.180/e0a9e265jw8eby4myzscaj20dc0dcq49.jpg?KID=imgbed,tva&Expires=1681823519&ssig=yfVlbU3gMr	Director Zhaoning	I have paid for maternity insurance, but I have not paid for enough time and social security is not reimbursed. Will the company make up the money?
https://tva2.sinaimg.cn/crop.0.0.2044.2044.180/005PmCOTgw1emxsj71pb6j31kw1kwthd.jpg?KID=imgbed,tva&Expires=1681823519&ssig=TxsmrOZ2Hm	Guangxi current affairs	widely known
https://tvax4.sinaimg.cn/crop.0.0.996.996.180/62459b17ly8g2zkem4neuj20ro0ro0ty.jpg?KID=imgbed,tva&Expires=1681823519&ssig=QM%2BwAl17H7	Chris Shichao	What kind of bad policy is this? If this happens, women won’t even have a chance to be interviewed, okay?
https://tvax2.sinaimg.cn/crop.16.0.937.937.180/e6f202aely8ghm08henxuj20qy0q1aaz.jpg?KID=imgbed,tva&Expires=1681823519&ssig=AjcXTBtg%2Fm	Yikoukou	I remember that according to the labor law, questions are not allowed. Even if you are asked, you have the right not to answer. The interviewer should know this if he graduated from the human resources major.
https://tva2.sinaimg.cn/crop.0.0.180.180.180/625035f1jw1e8qgp5bmzyj2050050aa8.jpg?KID=imgbed,tva&Expires=1681823519&ssig=N0ShrtNuJB	My breasts have become smaller recently	No matter whether you ask or not, both parties know it in their hearts.
https://tvax1.sinaimg.cn/crop.0.0.664.664.180/006E5SJwly8g8374y3k4dj30ig0ih40g.jpg?KID=imgbed,tva&Expires=1681823519&ssig=8Ozp3yhx5h	Soulmate_Miao	Personal experience, when people see a married woman with no children, they directly ask if they want children within two years, ugh.
https://tvax2.sinaimg.cn/crop.0.0.996.996.180/005KccoKly8fm65f5dy0gj30ro0romyf.jpg?KID=imgbed,tva&Expires=1681823519&ssig=sBxoFpstmf	Squidward__m	5w is of great use to enterprises
https://tvax4.sinaimg.cn/crop.0.0.667.667.180/005Nz5IGly8g3ehjoydh4j30ij0ij3zv.jpg?KID=imgbed,tva&Expires=1681823519&ssig=6aeWn1Kyoa	Zhuyi's thirteenth month	Employment physical examination reports are used by many companies to understand the marriage and childbearing status of job applicants.
https://tvax4.sinaimg.cn/crop.0.0.512.512.180/6331e8fbly8g67aqei0cwj20e80e8mx5.jpg?KID=imgbed,tva&Expires=1681823519&ssig=lWFGaySkEt	Time fliesyh	Haha, how is it possible? It can’t be realized at all. All kinds of euphemistic questions.
https://tvax3.sinaimg.cn/crop.0.0.736.736.180/62ead214ly8fmqv3ft3chj20kg0kgmz8.jpg?KID=imgbed,tva&Expires=1681823519&ssig=SANnYR%2Ftfi	Momo mo99	🙃I was rejected last week because of my gender.
https://tvax3.sinaimg.cn/crop.0.0.512.512.180/007CFe1Hly8fzuidxg3g1j30e80e8jrr.jpg?KID=imgbed,tva&Expires=1681823519&ssig=UPTnBCoUXr	Qiye-a cat that no mortal can touch	What's the use? !
https://tvax2.sinaimg.cn/crop.0.0.996.996.180/8bfb8fb6ly8ghu6b01159j20ro0ro0w5.jpg?KID=imgbed,tva&Expires=1681823519&ssig=s8uOBCt8ER	No matter how much you please others, it is better to please yourself	Some hospitals have age restrictions when recruiting a medical supervisor.
https://tva2.sinaimg.cn/crop.0.0.180.180.180/b0e54d78jw1e8qgp5bmzyj2050050aa8.jpg?KID=imgbed,tva&Expires=1681823521&ssig=iItlshqBwe	circle kite	Please provide the same number of days of maternity leave for men and women
https://tvax3.sinaimg.cn/crop.0.0.894.894.180/006WpT49ly8hazr5i39q7j30ou0ou74o.jpg?KID=imgbed,tva&Expires=1681823521&ssig=VEA9qnQ05A	Just the right time	It’s really difficult to implement
https://tvax4.sinaimg.cn/crop.0.0.1080.1080.180/7edb8cbbly8h8s2y8wn7oj20u00u076h.jpg?KID=imgbed,tva&Expires=1681823521&ssig=xnibwphjod	Ah, the cold is so thick and sleepy	Then it’s OK to just default to not hiring women, no need to ask.
https://tvax2.sinaimg.cn/crop.0.0.512.512.180/006aa7oqly8g8787cb8qvj30e80e8aae.jpg?KID=imgbed,tva&Expires=1681823521&ssig=pb9XlaftlN	YJ-queque	What is the use of unilateral protection?
https://tvax2.sinaimg.cn/crop.0.0.512.512.180/82e3df35ly8gth5zuw5yjj20e80e8mxy.jpg?KID=imgbed,tva&Expires=1681823521&ssig=eWKl3iEbdZ	ibrucekong	should be implemented nationwide
https://tvax3.sinaimg.cn/crop.0.0.132.132.180/0077wNNLly8fq6l3ujlp4j303o03oa9x.jpg?KID=imgbed,tva&Expires=1681823521&ssig=cRJI29Hl3B	Disappear, love stays at home	This is possible. I hope all government units, enterprises and institutions across the country will implement it.
https://tvax1.sinaimg.cn/crop.0.0.996.996.180/001V9mr6ly8gvh9a85fx6j60ro0rogo002.jpg?KID=imgbed,tva&Expires=1681823521&ssig=j7vUzikquX	DouLeur is not over	I don’t have much to say, so I wish these entrepreneurs and their whole families may have endless descendants and a happy Ghost Festival every day.
https://tva1.sinaimg.cn/crop.0.0.996.996.180/7234752djw8fbs6hrm8wdj20ro0rpq64.jpg?KID=imgbed,tva&Expires=1681823521&ssig=EkAm2kVqoR	Wing Siying	Nowadays, companies are not afraid. I was asked not to get married and have children within 2 years. I was interviewed some time ago.
https://tvax4.sinaimg.cn/crop.0.0.142.142.180/003wV2Rmly8gtm2gg2us9j603y03ydfm02.jpg?KID=imgbed,tva&Expires=1681823521&ssig=2%2F%2BzSoxmWp	There are gaps in the teeth that cannot be picked out	Unless men and women take maternity leave together, there is no solution
https://tvax1.sinaimg.cn/crop.0.0.750.750.180/8104e246ly8gkxaargxbxj20ku0kuacb.jpg?KID=imgbed,tva&Expires=1681823521&ssig=6FtH6rBn%2FD	COo who loves oranges	This one is good, but it doesn’t feel very powerful. Including government agencies themselves should also inquire about marriage and childbearing status.
https://tvax4.sinaimg.cn/crop.0.0.512.512.180/ad6a23bbly8gjg3unix8cj20e80e8q3e.jpg?KID=imgbed,tva&Expires=1681823521&ssig=Mpok%2BW5NYF	I feel like my brain is not very full	Just cancel women’s right to work.
https://tva1.sinaimg.cn/crop.0.0.179.179.180/463694f2jw1efujbkmlf9j20500503yz.jpg?KID=imgbed,tva&Expires=1681823521&ssig=d%2FIRDfnQI9	Wei Zhan	If you don’t want a woman in the interview, that’s it. Can you still leave your gender and photos alone?
https://tvax3.sinaimg.cn/crop.0.0.996.996.180/e9e03dc2ly8ffjq2vul8kj20ro0romzh.jpg?KID=imgbed,tva&Expires=1681823521&ssig=1SdP9Nd6PR	Xuanye Ahui	Not giving birth
https://tva4.sinaimg.cn/crop.0.0.100.100.180/005ZOuxUjw8eokkrx48a3j302s02sq2s.jpg?KID=imgbed,tva&Expires=1681823521&ssig=P37eBrOY9Q	Unfinished Mission 1993	You won't even get an interview chance.
https://tvax1.sinaimg.cn/crop.0.0.812.812.180/995a386fly8hbtwlnmosvj20mk0mkabm.jpg?KID=imgbed,tva&Expires=1681823521&ssig=KQFVyYNPz1	IemuiqGO	The policy is a good policy, and it should include a supervision, reporting and complaint hotline.
https://tvax2.sinaimg.cn/crop.722.545.1137.1137.180/947f47f7ly8fe27h1itbxj21kw1ekkjl.jpg?KID=imgbed,tva&Expires=1681823522&ssig=BbPeXtPoVz	Sweet egg	I think it's unreliable. There are policies and measures to counter. Businesses are not stupid.
https://tvax2.sinaimg.cn/crop.0.0.664.664.180/006XDCnFly8gcp91obu9vj30ig0igaam.jpg?KID=imgbed,tva&Expires=1681823522&ssig=ExQjcgIetK	Confused human guest	This one. . . . Are you kidding us?
https://tva2.sinaimg.cn/crop.0.0.664.664.180/006klQKNjw8fbi3m1on07j30ig0iggmy.jpg?KID=imgbed,tva&Expires=1681823522&ssig=kBnFSgTQ%2B9	Berserker is the strongest	Distributing a woman's salary during her maternity leave to other employees who will take her place during her maternity leave can solve the delay in the woman's maternity leave, but no company is willing to do this. Every company is trying to squeeze out their employees so that they can't use their spare energy to do more work, and directly make them work to the limit?
https://tvax1.sinaimg.cn/crop.0.0.1080.1080.180/005FB8zTly8gbjnrpualdj30u00u0785.jpg?KID=imgbed,tva&Expires=1681823522&ssig=%2BGNuD2FoI9	dsj1011	In reality, this policy is difficult to implement! Most companies will ask!
https://tvax2.sinaimg.cn/crop.0.0.512.512.180/005AHKlDly8hd0sgrac9pj30e80e80tj.jpg?KID=imgbed,tva&Expires=1681823522&ssig=lk8Bvqkxvh	A person who has lost his temper	Even if it’s a woman, I don’t want it
https://tvax2.sinaimg.cn/crop.0.0.512.512.180/005AHKlDly8hd0sgrac9pj30e80e80tj.jpg?KID=imgbed,tva&Expires=1681823522&ssig=lk8Bvqkxvh	A person who has lost his temper	Just don’t use it
https://tvax4.sinaimg.cn/crop.0.0.960.960.180/8aca7dd3ly8g03gcjbdqoj20qo0qo0vg.jpg?KID=imgbed,tva&Expires=1681823522&ssig=hNjgSSV90i	Echo Zhao Xiaofang	There are also some units that force women to privately sign an agreement not to have children within one or two years of joining the company, or make it clear that women will be eliminated if they become pregnant after joining the company.
https://tvax4.sinaimg.cn/crop.0.0.960.960.180/8aca7dd3ly8g03gcjbdqoj20qo0qo0vg.jpg?KID=imgbed,tva&Expires=1681823522&ssig=hNjgSSV90i	Echo Zhao Xiaofang	Companies will require women to undergo a radioactive physical examination before joining the company, forcing you not to have children for at least six months.
https://tvax2.sinaimg.cn/crop.0.0.512.512.180/6a2c411fly8gmvr4aor2sj20e80e8mxb.jpg?KID=imgbed,tva&Expires=1681823522&ssig=dTJgrXWF9e	Passing through this annoying world	Why is there a fine? Why don't you just tell me how much the reward is for hiring a woman?
https://tvax3.sinaimg.cn/crop.0.25.840.840.180/6b1b1565ly8hcd6u79cdpj20nc0oqq4e.jpg?KID=imgbed,tva&Expires=1681823522&ssig=VL%2FSfB7av5	Doraemon and Mengmeng	Important point: Women are also protected by law during their aunt period
https://tvax4.sinaimg.cn/crop.0.0.1000.1000.180/c54f2e15ly8h36fvhqarmj20rs0rswgm.jpg?KID=imgbed,tva&Expires=1681823522&ssig=Jr8CJ80cUh	LIJING-Tang	Every company I interviewed asked, are you married? Do you have a boyfriend?
https://tvax2.sinaimg.cn/crop.0.0.600.600.180/8cd78a61ly8h2hd8mmzwnj20go0gowii.jpg?KID=imgbed,tva&Expires=1681823522&ssig=xFiX2%2BP%2Bq8	Little Demon Laughter 1314	hehe
https://tvax3.sinaimg.cn/crop.0.0.690.690.180/8f5667dfly8haehnpre4pj20j60j6tct.jpg?KID=imgbed,tva&Expires=1681823522&ssig=9Mx03ImTaF	Traveler	Where is the man?
https://tvax3.sinaimg.cn/crop.0.0.996.996.180/eaa5f507ly8gj9eevj728j20ro0romz6.jpg?KID=imgbed,tva&Expires=1681823522&ssig=d0hbOFM3mA	lace096	Can it really be implemented?
https://tvax3.sinaimg.cn/crop.0.0.512.512.180/006DE3qbly8haba7e1uc5j30e80e8mxl.jpg?KID=imgbed,tva&Expires=1681823522&ssig=6bwAxhBCl%2B	This lucky baby	Can it be achieved?
https://tva3.sinaimg.cn/crop.0.0.664.664.180/e9b6010djw8f3469uretzj20ig0igq3o.jpg?KID=imgbed,tva&Expires=1681823522&ssig=7QjIK04EqF	WITHSILENT	They just don’t recruit girls.
https://tva4.sinaimg.cn/crop.0.0.748.748.180/006eGipkjw8ewkhp30b6zj30ks0ks765.jpg?KID=imgbed,tva&Expires=1681823522&ssig=rrbuThCJne	Beeswax 9497	Men and women take equal maternity leave. The state subsidizes enterprises. It’s fair and just. If you don’t want to pay, just give birth to children. Whoever is anxious can have the baby.
https://tvax4.sinaimg.cn/crop.0.0.1000.1000.180/0071QiVply8h0k59mn13yj30rs0rsjso.jpg?KID=imgbed,tva&Expires=1681823522&ssig=JMLEdY6bTS	Where is the king running?	Very good. Our company leaders don’t want women. They screen resumes and filter them out. No matter how capable and experienced you are, if you don’t have a dick, then bye bye.
https://tva1.sinaimg.cn/crop.0.0.180.180.180/561991b3jw1e8qgp5bmzyj2050050aa8.jpg?KID=imgbed,tva&Expires=1681823522&ssig=5q5Qxc05gf	DangDangJ_Elva	Please, this kind of evidence is difficult to obtain. Which job seeker will tell you that it is useless.
https://tvax2.sinaimg.cn/crop.0.0.1002.1002.180/005AcZftly8gs9niwq0yuj30ru0ruwhf.jpg?KID=imgbed,tva&Expires=1681823525&ssig=ZASKJnHIs3	Roses and Guns_Y	The fundamental policy is for both men and women to take maternity leave. Don’t delay it.	1
https://tvax1.sinaimg.cn/crop.0.0.949.949.180/006P2euTly8gydmm1m0qpj30qd0qdq42.jpg?KID=imgbed,tva&Expires=1681823525&ssig=Qt%2BvjabeTW	How long can a scumbag live?	You can pull it down. Fill out the form first.
https://tvax1.sinaimg.cn/crop.95.0.1080.1080.180/9c76bdccly1h6csgyigwnj20zb0u0tau.jpg?KID=imgbed,tva&Expires=1681823525&ssig=iluMv6yjTS	National College Student Employment Service Platform	Forward Weibo
https://tvax3.sinaimg.cn/crop.0.0.512.512.180/005C1tluly8gceg6jxwqrj30e80e8t94.jpg?KID=imgbed,tva&Expires=1681823525&ssig=j5hsGGpqeX	Melodyyym	@云小香V
https://tvax3.sinaimg.cn/crop.0.0.512.512.180/0076t3oply8gdj6f1kql0j30e80e8q3i.jpg?KID=imgbed,tva&Expires=1681823525&ssig=g9KLsEW6Ty	chief insider officer	Agree and like it!	1
https://tvax2.sinaimg.cn/crop.0.0.512.512.180/c36056dcly8fxwwz2a94sj20e80e8dgd.jpg?KID=imgbed,tva&Expires=1681823525&ssig=zg3BHueQTw	Kate_tetettt	@Media Recruitment Online @Media Recruitment Online @Media Recruitment Online	1
https://tvax2.sinaimg.cn/crop.0.0.667.667.180/006XGcPAly8gdxry70duij30ij0ijt9n.jpg?KID=imgbed,tva&Expires=1681823525&ssig=hvNpTrazDc	-Zhang Mianmian	There was a girl who interviewed with me. She didn’t come during the training. She told me on WeChat because the human resources department told her that the company needs single women so that they can work better.
https://tva4.sinaimg.cn/crop.0.0.720.720.180/5438ba40jw8eid4redb93j20k00k0gn3.jpg?KID=imgbed,tva&Expires=1681823525&ssig=vF0K4nuvUl	Merck should keep a low profile	Protecting women's labor rights is a dilemma - for enterprises, because mothers have to spend more energy and time during pregnancy, lactation and the first few years of childbirth, which inevitably affects work, boys are preferred under similar conditions; most women also I really want to realize my self-worth and balance life and work. Because during the pregnancy and childbirth period, opportu…
https://tvax4.sinaimg.cn/crop.58.13.167.167.180/0075Lkoily8h7zry9uzulj307w07wq35.jpg?KID=imgbed,tva&Expires=1681823525&ssig=PcjcZiVVD5	cute doctor	Protecting women’s employment must be truly implemented
https://tva1.sinaimg.cn/crop.59.66.473.473.180/0068ocXsjw8fa80zz3z85j30hs0npdiv.jpg?KID=imgbed,tva&Expires=1681823525&ssig=7gsgEbKEoD	Schubert in July	The policies are all good, just like equal pay for equal work, which is a very correct nonsense.
https://tvax1.sinaimg.cn/crop.0.0.656.656.180/4a7afd1cly8g06db4wj6rj20i80i8dgl.jpg?KID=imgbed,tva&Expires=1681823525&ssig=xZlco7QL1k	NPC Management Xinlan	The capital Beijing has taken the lead in safeguarding women’s legal labor!
https://tvax3.sinaimg.cn/crop.0.0.996.996.180/007QOvmuly8g481k5b2y4j30ro0ro3zu.jpg?KID=imgbed,tva&Expires=1681823526&ssig=q9nZO5I7q%2F	Heihe Clerk 44344	support
https://tvax1.sinaimg.cn/crop.246.84.395.395.180/006rChoaly8fdx2tz38vgj30m20qeh31.jpg?KID=imgbed,tva&Expires=1681823526&ssig=ZzzBuUOLP3	EclipseYugiri	As for men, these measures are getting tougher and tougher now. Many HRs have already blocked the spouses of these women in this regard. In the end, it is these women who will suffer. It is not yet known whether these measures will be effective. These women have to start from More aspects are under pressure
https://tvax3.sinaimg.cn/crop.0.0.1080.1080.180/006vpABxly8h3pa1469uyj30u00u0dhn.jpg?KID=imgbed,tva&Expires=1681823526&ssig=VpNhLrcn8j	01Miraitowa	Nowadays, the aging itself is serious, the working population is small, and it is impossible not to recruit female employees. This policy actually better protects the rights and interests of female workers, and better implementation is the right way.	1
https://tvax4.sinaimg.cn/crop.0.0.996.996.180/006iLvbgly8gfvdl0b6oqj30ro0ro0u4.jpg?KID=imgbed,tva&Expires=1681823526&ssig=6PyTcvPBur	Aimuhou baby	@Must be healthy and healthy tsk tsk tsk
https://tvax1.sinaimg.cn/crop.0.0.1080.1080.180/007lrGbQly8g4ds9faz2oj30u00u1dj3.jpg?KID=imgbed,tva&Expires=1681823526&ssig=WIcwEw%2BsZy	Climbing the stairs 201809	Then we won’t recruit women.
https://tvax3.sinaimg.cn/crop.0.0.996.996.180/0077SYYTly8gvu0ukp4mvj30ro0ro0to.jpg?KID=imgbed,tva&Expires=1681823526&ssig=3EsB8cqlP6	Looking for the meaning of lifeic	I suspect they are forcing women to go home and have babies. This whole time, now it's over, companies don't want women anymore, they won't even give you an interview opportunity, why are you asking questions? We ordinary people can think of problems, but those officials can't think of them? Are you pretending not to understand on purpose?
https://tvax3.sinaimg.cn/crop.0.0.996.996.180/0077SYYTly8gvu0ukp4mvj30ro0ro0to.jpg?KID=imgbed,tva&Expires=1681823526&ssig=3EsB8cqlP6	Looking for the meaning of lifeic	Can you also take care of the feelings of the company? They also want to make money.
https://tvax2.sinaimg.cn/crop.0.0.1080.1080.180/c59e59d5ly8gz3q2lp1nxj20u00u0ju0.jpg?KID=imgbed,tva&Expires=1681823527&ssig=mxQUJvQTN1	lazy kid r	When can it be truly implemented? I’m looking forward to it.
https://tva1.sinaimg.cn/crop.0.0.180.180.180/6a8ae085jw1e8qgp5bmzyj2050050aa8.jpg?KID=imgbed,tva&Expires=1681823527&ssig=DME2j3jwMD	He's just a tomboy, right?	It’s no use. I once ranked first in the written examination and interview because the recruiting unit didn’t want girls and deliberately lowered the interview scores. They would rather leave the position vacant than recruit girls. However, the recruitment notice did not say that only boys were recruited. The actual operation process was gender-discriminatory. Report it. To no avail.
https://tva3.sinaimg.cn/crop.0.0.180.180.180/6c8797d5jw1e8qgp5bmzyj2050050aa8.jpg?KID=imgbed,tva&Expires=1681823527&ssig=VwmDBixk40	Seasonal rain	@Tuyuanfeizhaican
https://tvax3.sinaimg.cn/crop.0.0.690.690.180/cc53d2faly8h9zv765icpj20j60j6q3b.jpg?KID=imgbed,tva&Expires=1681823527&ssig=w6xoPEoqqt	Ying'an	@oor0 Do you think this thing has no effect?
https://tvax3.sinaimg.cn/crop.0.0.996.996.180/9d0f6068ly8ftee3ak9x9j20ro0roacd.jpg?KID=imgbed,tva&Expires=1681823527&ssig=3QPhanMgRk	Short legs with low smile point	Wouldn't it be a better idea to use government subsidies for unmarried women of appropriate age?
https://tvax4.sinaimg.cn/crop.0.0.960.960.180/006IydD3ly8h6zfef6iw5j30qo0qodgj.jpg?KID=imgbed,tva&Expires=1681823527&ssig=jqYOuCGN%2BQ	When Zheng's peonies bloom	#Recruitment is not allowed to ask women about their marriage and childbearing status# Like
https://tvax1.sinaimg.cn/crop.0.0.996.996.180/002tGIiPly8gv10gdu2xbj60ro0rowi402.jpg?KID=imgbed,tva&Expires=1681823528&ssig=B0T6nU841B	Sour xi has unlimited potential	It feels useless
https://tvax2.sinaimg.cn/crop.0.0.1080.1080.180/7887223fly8h9q3rw6bo1j20u00u0taz.jpg?KID=imgbed,tva&Expires=1681823528&ssig=G0Dp6uYq%2Ff	big daddy	Let's ask another way.
https://tvax2.sinaimg.cn/crop.0.0.664.664.180/006ZArFQly8g47oxkhyjzj30ig0iggms.jpg?KID=imgbed,tva&Expires=1681823528&ssig=s5K%2Byu8%2BRB	The disappearing sunny day	It’s harder for women to find jobs
https://tvax4.sinaimg.cn/crop.0.0.750.750.180/b4e5c4b5ly8fdx208gprhj20ku0kujsk.jpg?KID=imgbed,tva&Expires=1681823528&ssig=YECYyAeDRy	zInfatuation picture	@Swans__
https://tvax1.sinaimg.cn/crop.0.0.960.960.180/98ee7ccbly8fobikwy95jj20qo0qo0v6.jpg?KID=imgbed,tva&Expires=1681823528&ssig=pA67SOTUWy	sober	@小阿yanoh
https://tvax2.sinaimg.cn/crop.0.0.1080.1080.180/d439180cly8h5w1c4xyz7j20u00u0105.jpg?KID=imgbed,tva&Expires=1681823528&ssig=uLok2b8JsZ	baby_93083	I support it, but I have to fill out a resume, so I guess I’ll let you fill it out.
https://tvax2.sinaimg.cn/crop.0.0.512.512.180/007OtOVyly8g3cv5vc5joj30e80e8jrv.jpg?KID=imgbed,tva&Expires=1681823528&ssig=jkugBzZgOr	witty children	But it didn't work! ! ! ! When filling out the recruitment form, you have to check even the number of children you have, and when asked about your age, if you have a boyfriend who is not married, they will directly filter you out!
https://tvax4.sinaimg.cn/crop.0.0.1080.1080.180/006epb4Dly8g58zzx6053j30u00u0q5e.jpg?KID=imgbed,tva&Expires=1681823528&ssig=Exu3w%2BYH92	Sister Jinger 0327	Does it only apply to Beijing?
https://tva1.sinaimg.cn/crop.0.1.640.640.180/6a0ced57jw8ep5qus0ctlj20hs0humz0.jpg?KID=imgbed,tva&Expires=1681823528&ssig=LCuMCfRr97	Timid puppet	No, give men holidays, otherwise employers will be even more afraid to hire women.
https://tvax1.sinaimg.cn/crop.0.0.750.750.180/006X0Et2ly8frt6npaiu9j30ku0kuwfm.jpg?KID=imgbed,tva&Expires=1681823528&ssig=20ydGo79Vs	Detective Misty Rain 100	Many people don’t want to be married
https://tva1.sinaimg.cn/crop.0.15.640.640.180/8719151fjw8f8no3dj6ogj20hs0inab3.jpg?KID=imgbed,tva&Expires=1681823528&ssig=S1V874kqb6	Crisp - childish	The recruitment form will ask about your childbirth status, should you fill it in or not? If you don't fill it out, you will definitely know that you haven't given birth yet... When I was interviewed at a state-owned enterprise, the human resources department directly asked when will you get married? Have children? After answering, she said, we are in a hurry to hire people, and your conditions a…
https://tvax3.sinaimg.cn/crop.0.0.829.829.180/6b60b493ly8gdramc4qtjj20n10n175t.jpg?KID=imgbed,tva&Expires=1681823530&ssig=Uykwu%2Fnoqd	Big Meow Meow Jun	I hope I can really do it. It’s really embarrassing to ask this in an interview.
https://tva1.sinaimg.cn/crop.0.0.659.659.180/6b9a16e3jw8f5q4825r9nj20ib0iigqw.jpg?KID=imgbed,tva&Expires=1681823530&ssig=JNU9daPtUa	Lucky_corn	Not to mention this, in many companies in Guangzhou now, when the bosses are interviewing personnel, they will basically ask the personnel if they understand the way of doing things by firing people without compensation. It is common for companies to reject girls if they are married but have no children or if they are older and have no children. If this is the case, and capable men come to have c…
https://tvax1.sinaimg.cn/crop.0.0.960.960.180/c3941df0ly8hcyfi9cw4ej20qo0qo0yo.jpg?KID=imgbed,tva&Expires=1681823530&ssig=mG3he9hGSl	Taraxacu	This is really unlikely to happen
https://tvax3.sinaimg.cn/crop.0.0.996.996.180/005A7vQnly8g6nri1j6n1j30ro0roadl.jpg?KID=imgbed,tva&Expires=1681823530&ssig=VfmP%2BKQAPq	Bella Ye's Notebook	@Sybol on the way
https://tvax2.sinaimg.cn/crop.0.0.664.664.180/005N2B27ly8g3dtvo88tlj30ig0iggmm.jpg?KID=imgbed,tva&Expires=1681823530&ssig=btDsa57CRC	All my brain cells are ruined when I come up with a name.	Awesome
https://tvax2.sinaimg.cn/crop.0.0.512.512.180/bfaf5d64ly8h3ra9j2ay2j20e80e8t95.jpg?KID=imgbed,tva&Expires=1681823530&ssig=Rr61BhftnT	Wang Zhengze’s mother	Because she was pregnant, the company reduced her performance commission. Does this count as lowering wages?
https://tva2.sinaimg.cn/crop.0.15.750.750.180/a075e720jw8facsn5fotij20ku0lpwhb.jpg?KID=imgbed,tva&Expires=1681823530&ssig=uq52TVXbYZ	Qi Jiang wants to travel every day	In fact, the policy is already subsidizing the company. If the company pays five insurances and one fund for its employees in accordance with the labor law, then the female employee will have an insurance amount when she gives birth. The amount is the company's average salary in the previous year. Under normal circumstances, this amount will be greater than when taking maternity leave. The extra …
https://tvax2.sinaimg.cn/crop.34.0.536.536.180/007MWmsHly8g2zyjbrp87j30fv0ewdj3.jpg?KID=imgbed,tva&Expires=1681823530&ssig=dmnYUCRcOi	Xiao Ye Er'er	Don't recruit people.
https://tvax3.sinaimg.cn/crop.0.0.1080.1080.180/93718eaaly8h3ay5paqeuj20u00u00tx.jpg?KID=imgbed,tva&Expires=1681823530&ssig=eHERqPO0fK	Yichang dentist Xiang Lin	To be honest, please reflect on yourselves. Is the company being consumed by some people with no credit and having no choice but to make this decision?
https://tvax1.sinaimg.cn/crop.6.10.88.88.180/007LJPiTly8g3fzefto7fj302s02saa0.jpg?KID=imgbed,tva&Expires=1681823530&ssig=HeC8gXWm8%2B	Greenhouse G Mall	#Recruitment is not allowed to ask about women’s marriage and childbearing status#Strong support!
https://tvax1.sinaimg.cn/crop.0.0.996.996.180/88f6bc64ly8gts27pr2myj20ro0rognd.jpg?KID=imgbed,tva&Expires=1681823530&ssig=P5bxcpEQf5	-AIAA-	It’s almost as if both men and women take maternity leave. Don’t do this nonsense that appears to protect women but actually reduces women’s competitiveness in the workplace! ! !
https://tva4.sinaimg.cn/crop.0.0.996.996.180/40ef78d1jw8f9ywl8dkfwj20ro0rpmyl.jpg?KID=imgbed,tva&Expires=1681823530&ssig=oRqdglHpSL	Internet Notes	So, how to punish those who go to a new employer when they are pregnant and then leave their jobs after giving birth?
https://tvax2.sinaimg.cn/crop.0.0.664.664.180/006Yl3Vxly8gdsleu084wj30ig0igwex.jpg?KID=imgbed,tva&Expires=1681823530&ssig=AiB3i47mkz	Can you remain silent but know your heart?	Impressed, when will the policy be popularized nationwide?
https://tvax2.sinaimg.cn/crop.0.0.664.664.180/006Yl3Vxly8gdsleu084wj30ig0igwex.jpg?KID=imgbed,tva&Expires=1681823531&ssig=lx6h6%2FscP8	Can you remain silent but know your heart?	Touching, empowering
https://tvax4.sinaimg.cn/crop.0.8.751.751.180/9ea31e63ly8fdnh8bzkznj20kv0lcq3t.jpg?KID=imgbed,tva&Expires=1681823531&ssig=r%2B3wSEOIb%2F	hunting diary	Do you know why they are jointly publishing articles now? It is because TM prevents you from finding the responsible party... So this article is equal to bullshit
https://tvax1.sinaimg.cn/crop.0.0.512.512.180/90e56f56ly8gc5hs88ubcj20e80e843j.jpg?KID=imgbed,tva&Expires=1681823531&ssig=IS%2Bp%2FNzS2N	Father and Son Line 100	This policy obviously has no practical possibility of implementation. Can it be solved with just one document? What to do about business losses? What an ostrich sex official
https://tva3.sinaimg.cn/crop.0.0.996.996.180/005Mubgsjw8f0u1cw41gwj30ro0roado.jpg?KID=imgbed,tva&Expires=1681823531&ssig=6Bv7OYGS53	Great teacher	support
https://tvax4.sinaimg.cn/crop.0.0.986.986.180/0075qsQely8g9anv0h6wjj30re0retat.jpg?KID=imgbed,tva&Expires=1681823531&ssig=RIE8RJzepf	123 lotus pond lotus leaf fragrance	This notice effectively attacked the so-called human rights theory in the West led by the United States. From time to time, the United States or its lackeys bite us in the face at the United Nations Human Rights Conference. They have double standards when it comes to treating people of color or other countries; why don’t they talk about human rights?
https://tva3.sinaimg.cn/crop.0.0.180.180.180/95013e96jw1e8qgp5bmzyj2050050aa8.jpg?KID=imgbed,tva&Expires=1681823531&ssig=AYtLiTWPL9	Qiuqiu-	So many people come to take urine pregnancy test
https://tvax4.sinaimg.cn/crop.0.0.740.740.180/0078VXZ9ly1g4fplo2mr0j30kk0kkgmh.jpg?KID=imgbed,tva&Expires=1681823531&ssig=FjGGFYRHsY	Best Enterprise	That’s great, I hope all employers can implement it
https://tva4.sinaimg.cn/crop.0.0.750.750.180/c50be91djw8f9kns8iwi5j20ku0kut9m.jpg?KID=imgbed,tva&Expires=1681823531&ssig=4GiGUsC%2Fui	HY Doudou	The government always considers issues from the perspective of a third party.
https://tvax4.sinaimg.cn/crop.0.8.751.751.180/9ea31e63ly8fdnh8bzkznj20kv0lcq3t.jpg?KID=imgbed,tva&Expires=1681823531&ssig=r%2B3wSEOIb%2F	hunting diary	What's the punishment?
https://tvax1.sinaimg.cn/crop.0.0.512.512.180/cd653948ly8h92lmuk3gjj20e80e8dgb.jpg?KID=imgbed,tva&Expires=1681823531&ssig=%2FzcjPkAnu%2B	Shaocheng Street	Beijing: #Recruitment is not allowed to ask about women’s marriage and childbearing status#
https://tvax4.sinaimg.cn/crop.0.0.512.512.180/703bf0f4ly8fx7v4cy3yij20e80e80t1.jpg?KID=imgbed,tva&Expires=1681823532&ssig=BGmHtyLRqy	It’s little pepper ccy	There is absolutely no way to implement it. Do you think you can avoid this problem by not asking? As everyone said, we will not recruit or hire women in the future.
https://tvax1.sinaimg.cn/crop.0.0.1242.1242.180/cf8a855ely8fpdd6b2euej20yi0yijtp.jpg?KID=imgbed,tva&Expires=1681823532&ssig=GmTyrEnuXV	Laplace's ZYY	What if I asked?
https://tvax3.sinaimg.cn/crop.0.0.1006.1006.180/6d26bbb3ly8gdk4dv2wx5j20ry0rzab6.jpg?KID=imgbed,tva&Expires=1681823532&ssig=qW2UYN1or%2B	The landlady who loves iced lattes	Women are not given the chance to interview at all. I think if they ask, they won't be able to meet the human resources officers at all.
https://tvax2.sinaimg.cn/crop.0.0.1080.1080.180/005OYBcNly8h1z3i4ow1nj30u00u1gnp.jpg?KID=imgbed,tva&Expires=1681823532&ssig=cMSMV%2BquWJ	Qianqian early summer crazy mushroom cool	That’s how it should be. You can’t discriminate against women. Now why is it hard for men to find a partner? Women are less interested. Why are there so few? It’s because of discrimination.
https://tvax2.sinaimg.cn/crop.0.0.751.751.180/005E5sinly8g5p2nxrc4bj30kv0kv75k.jpg?KID=imgbed,tva&Expires=1681823532&ssig=1jgQ321pej	Little Tomato 077	It is meaningless to implement supervision only if it has been like this for a while.
https://tvax4.sinaimg.cn/crop.0.0.664.664.180/006gp8lIly8fh7wp12y0vj30ig0igmy5.jpg?KID=imgbed,tva&Expires=1681823532&ssig=AvgWoWflGG	Dadongge 95	There are policies at the top and countermeasures at the bottom. Now no employer will blatantly discriminate against you. All you need to do is say, "I'm sorry, you don't meet our requirements." Through the method of exam and interview scoring, you can get hired in minutes!
https://tvax4.sinaimg.cn/crop.0.0.986.986.180/007wav4Dly8g0td452jd8j30re0ret9h.jpg?KID=imgbed,tva&Expires=1681823532&ssig=h69Q353irZ	Deep sea sun 531	Not asking questions will only make it more difficult for women to find jobs
https://tvax3.sinaimg.cn/crop.0.0.750.750.180/005y5Fjkly8furw5kh5r3j30ku0kujso.jpg?KID=imgbed,tva&Expires=1681823532&ssig=frStIVxZVw	Xiao Hui Hui CHH	Well, the company directly stipulates that it recruits male employees
https://tvax2.sinaimg.cn/crop.0.0.996.996.180/006Ha4rzly8g6cvvawkspj30ro0rowhh.jpg?KID=imgbed,tva&Expires=1681823532&ssig=21BVoZN086	Paradise 0506	I am a married woman. If I go out to find a job, I will encounter many obstacles.
https://tvax2.sinaimg.cn/crop.0.0.1006.1006.180/62618e30ly8gihcjiyqi2j20ry0ry0u2.jpg?KID=imgbed,tva&Expires=1681823532&ssig=hjARWLhI%2Bs	aokikumiko	If you don't ask... you can "suspect" and reject it... it's useless...
https://tvax2.sinaimg.cn/crop.0.0.512.512.180/802d798aly8gwmlmuqmrdj20e80e875b.jpg?KID=imgbed,tva&Expires=1681823532&ssig=VguF5jys%2Bo	Peppa Pig is not very good at arithmetic.	When I mentioned pregnancy preparation to my boss, I was trying to persuade them to quit, both overtly and covertly, and it was all a routine.
https://tvax4.sinaimg.cn/crop.0.0.1080.1080.180/6bb69df4ly8hazq9fxbclj20u00u0abc.jpg?KID=imgbed,tva&Expires=1681823532&ssig=eXJspwa%2FQ9	momomaiiga	—When do you plan to get married? —Hmm... I don’t have that plan for the time being. Employment for marriageable women is really difficult to describe
https://tvax3.sinaimg.cn/crop.0.0.1080.1080.180/ea209736ly8h8vhoo2fshj20u00u0ac8.jpg?KID=imgbed,tva&Expires=1681823532&ssig=TC%2FIBxGPjk	Dalian law popularization	Turn it for her! #Beijingrecruitment is not allowed to ask about women’s marriage and childbearing situation# #Recruitment is not allowed to ask about women’s marriage and childbearing situation#
https://tvax3.sinaimg.cn/crop.0.0.1080.1080.180/c0dc407fly8h6oyc82w6tj20u00u0goo.jpg?KID=imgbed,tva&Expires=1681823532&ssig=ORqVUZzm58	Sour popping candy	@Oraefajokull hahahahahaha
https://tvax4.sinaimg.cn/crop.0.0.400.400.180/007b99eCly8fyuocnng02j30b40b43yy.jpg?KID=imgbed,tva&Expires=1681823532&ssig=7h6zQiclW4	kingkong huluwa	Disjointed up and down
https://tvax4.sinaimg.cn/crop.0.0.996.996.180/8bcb6901ly8fs3en7yaewj20ro0roq3n.jpg?KID=imgbed,tva&Expires=1681823532&ssig=tpnA2OzxZU	Every day is tomorrow1127	Qingdao public institutions must state whether they are married or not in exams
https://tvax2.sinaimg.cn/crop.0.0.751.751.180/005PFdPrly8gva47yh1chj60kv0kv0tu02.jpg?KID=imgbed,tva&Expires=1681823534&ssig=levAjJITnh	The sweet peach who loves Ahri	Women finally get the protection they deserve
https://tvax1.sinaimg.cn/crop.0.0.1080.1080.180/68db3883ly8gy6l8entryj20u00u0goz.jpg?KID=imgbed,tva&Expires=1681823534&ssig=9twir6egjI	Fat little Jiao L	I was asked just now, and it hurts my heart.
https://tvax2.sinaimg.cn/crop.7.70.741.741.180/68f71476ly8ftrzj9aljbj20ku112mzk.jpg?KID=imgbed,tva&Expires=1681823534&ssig=j%2Fl1nj7%2Fgy	VannessaTan is getting fatter and fatter	Women can be honest housewives because no one wants to
https://tvax2.sinaimg.cn/crop.0.0.1080.1080.180/006w0yfBly8h5uxxtix27j30u00u041g.jpg?KID=imgbed,tva&Expires=1681823534&ssig=8bQDOFJ4NP	Panpan5969771407	It would be okay if this is not introduced. If it is, HR will directly brush up your resume and there will not even be an opportunity for an interview.
https://tvax1.sinaimg.cn/crop.0.0.1000.1000.180/7d77876aly8hbw96858tqj20rs0rtgnb.jpg?KID=imgbed,tva&Expires=1681823534&ssig=KydMqqS%2BBt	Go to bed early and get up late. Don’t stay up late.	I have been looking for a job for half a month, and 98% of corporate personnel or department leaders will ask me if I have a partner and when I plan to get married and have children.
https://tvax1.sinaimg.cn/crop.0.0.512.512.180/71ec8153ly8gq0p1vuih4j20e80e8jrr.jpg?KID=imgbed,tva&Expires=1681823534&ssig=hRiyS8mxyS	grandma tolemaic	Screen directly by age, no interview required
https://tvax1.sinaimg.cn/crop.0.0.1080.1080.180/bb83f99ely8h8vi2ha953j20u00u00va.jpg?KID=imgbed,tva&Expires=1681823534&ssig=bKz1iNPVmH	Skilled prosecutor	[Beijing: #Recruitment is not allowed to ask about women’s marriage and childbearing status#]
https://tvax1.sinaimg.cn/crop.0.0.996.996.180/006Jrgvbly8grfltxafydj60ro0roaae02.jpg?KID=imgbed,tva&Expires=1681823534&ssig=IiTyLHN8M2	Luo Xiaoji	Really
https://tva4.sinaimg.cn/crop.0.0.180.180.180/7a91f681jw1e8qgp5bmzyj2050050aa8.jpg?KID=imgbed,tva&Expires=1681823534&ssig=vxfZRPrwrB	vOld carv	Looks pretty
https://tvax2.sinaimg.cn/crop.330.48.258.258.180/601a5519ly8g6sbi4c0roj20j60l8wsb.jpg?KID=imgbed,tva&Expires=1681823534&ssig=r4djx90hgw	Xu said	Enterprise: Only 50,000? Handed over, handed over
https://tva3.sinaimg.cn/crop.435.8.669.669.180/53c524d7jw8fde0b0v501j20xh0iuast.jpg?KID=imgbed,tva&Expires=1681823534&ssig=05jqzb5ZXQ	Love the inflamed wind	Forward Weibo
https://tva2.sinaimg.cn/crop.0.0.511.511.180/bafde8c3jw8ex1vedxalbj20e70e8mx8.jpg?KID=imgbed,tva&Expires=1681823534&ssig=1dTvDpwVLo	Miss LING’s one million	Why only Beijing
https://tvax4.sinaimg.cn/crop.0.0.664.664.180/007D4TMoly8g01oqtn9wuj30ig0igab4.jpg?KID=imgbed,tva&Expires=1681823534&ssig=zFkY3qWucF	彡A丨LI	Don't worry about scarcity but inequality.
https://tvax4.sinaimg.cn/crop.0.0.996.996.180/0060eJCSly8g7ed1wvy75j30ro0rodgj.jpg?KID=imgbed,tva&Expires=1681823535&ssig=C2cTqv6xY8	Sadismo_	@I am a squirrel
https://tva4.sinaimg.cn/crop.0.0.180.180.180/6ff245acjw1e8qgp5bmzyj2050050aa8.jpg?KID=imgbed,tva&Expires=1681823535&ssig=TOH9e8Tv7N	laya-laya	You have to ask, or you have to fill out a bunch of forms, and there is always one item in the form: marital status!
https://tvax4.sinaimg.cn/crop.0.0.996.996.180/0079PZB8ly8gsq392bgozj30ro0rodhf.jpg?KID=imgbed,tva&Expires=1681823535&ssig=JmoaR4ehx3	Lost_ada	Forward Weibo
https://tvax1.sinaimg.cn/crop.0.0.750.750.180/6cef0401ly8gtjh7yer2oj20ku0ku0tm.jpg?KID=imgbed,tva&Expires=1681823535&ssig=Qq0lbmn8pM	The dream of youth	The employer doesn't care.
https://tva3.sinaimg.cn/crop.0.0.720.720.180/6a215d83jw8ejpuiul83uj20k00k0wf8.jpg?KID=imgbed,tva&Expires=1681823535&ssig=oMN8gz6Faq	One month over	The company complained about the malicious pregnancy and went to the credit bureau for compensation. It’s not that companies are unwilling to recruit girls, they are all harmed by those animals. Is it possible to protect the company's rights and interests and expect them to pay for free without discriminating against the company and not collecting tax money?
https://tvax1.sinaimg.cn/default/images/default_avatar_male_180.gif?KID=imgbed,tva&Expires=1681823535&ssig=MKcXvc3FRu	Cao Su said Qing	Such behavior is simply a disservice. In fact, it makes job-seeking women more special, making it easier for companies to discover people with special labels and reject them. If you really want to eliminate this kind of problem, you have to deal with the root cause. That is equal rights for men and women, and men also take maternity leave to accompany their wives. When it comes to recruiting peop…
https://tvax4.sinaimg.cn/crop.0.0.1080.1080.180/b7e48eb7ly8hbhtspv03vj20u00u03z9.jpg?KID=imgbed,tva&Expires=1681823535&ssig=o4z2%2BKAuLh	Laowang nickname meatballs	There are many reasons for companies to reject you, but they won’t let you know the real reasons at all.
https://tva1.sinaimg.cn/crop.0.0.180.180.180/5171d9c6jw1e8qgp5bmzyj2050050aa8.jpg?KID=imgbed,tva&Expires=1681823535&ssig=YyJh%2FJLaRn	Bernabeu lone wolf	In the past, there were people who deliberately found a job and took maternity leave when they were pregnant. Are there any penalties?
https://tva1.sinaimg.cn/crop.99.140.264.264.180/a601a9b2gw1ecmj8w3irfj20c80c8mzj.jpg?KID=imgbed,tva&Expires=1681823535&ssig=jvTL6Nw31Q	Little Bunny is Zhengzheng	Treating the symptoms rather than the root cause
https://tvax3.sinaimg.cn/crop.0.0.512.512.180/007DPCqgly8giaw9w6dxfj30e80e874k.jpg?KID=imgbed,tva&Expires=1681823535&ssig=kt3kYI%2BFrk	Little Elf in the Wind	Yes
https://tvax1.sinaimg.cn/crop.0.0.512.512.180/006aw1kBly8gnynce9pklj30e80e8wha.jpg?KID=imgbed,tva&Expires=1681823535&ssig=rOYmhJ%2FWBl	Sunset grass	Smoking is harmful to health
https://tvax1.sinaimg.cn/crop.0.0.996.996.180/8ecd0795ly8feij8g5o33j20ro0ro76e.jpg?KID=imgbed,tva&Expires=1681823535&ssig=NTYzSwiFkb	l_ ferry	Just don't use it. This is a very real problem. When you reach childbearing age, it is basically impossible to find a job. HR told me that you are very embarrassed at your age.
https://tvax4.sinaimg.cn/crop.217.136.285.285.180/6af6ba2cly8g72b039sucj20ko0dkalm.jpg?KID=imgbed,tva&Expires=1681823535&ssig=AperPBXNtb	Dark Emperor	It’s not a big problem, just don’t recruit women
https://tvax1.sinaimg.cn/crop.0.0.512.512.180/91f30c7bly8gyqt6kggz7j20e80e8gml.jpg?KID=imgbed,tva&Expires=1681823537&ssig=OsLZGezbL7	The vest of the boring young man	Forward Weibo
https://tva4.sinaimg.cn/crop.0.0.664.664.180/59f6fe47jw8f5s19wnihdj20ig0igt9f.jpg?KID=imgbed,tva&Expires=1681823537&ssig=uREp%2BXaY1j	Ahui from a famous family	Regarding male employees who participate in maternity insurance, what are the regulations during the period when their daughter-in-law gives birth? @People's Daily
https://tvax1.sinaimg.cn/crop.0.0.996.996.180/0036umJPly8gvanz0nuwxj60ro0rodi902.jpg?KID=imgbed,tva&Expires=1681823537&ssig=tSa5vqeGms	Erase a circle	Are you still trying to be a boyfriend?
https://tvax2.sinaimg.cn/crop.0.0.1002.1002.180/8ba6b09aly8g40pagen7aj20ru0ru0w7.jpg?KID=imgbed,tva&Expires=1681823537&ssig=hYt3PvFJrE	canned peach pop	My resume probably won’t pass.
https://tva1.sinaimg.cn/crop.0.0.180.180.180/7f0f923ejw1e8qgp5bmzyj2050050aa8.jpg?KID=imgbed,tva&Expires=1681823537&ssig=klRh75Cxca	Sunny Day Dreams 55	Forward Weibo
https://tva4.sinaimg.cn/crop.0.0.480.480.180/76c52d51jw8ehuymfkwtnj20dc0dc75s.jpg?KID=imgbed,tva&Expires=1681823537&ssig=MA9%2FEnuoWF	Zhuo Zhi Bracelet	Just give men the same maternity leave.
https://tvax4.sinaimg.cn/crop.0.0.640.640.180/64e978aely8g6tqp0lqxvj20hs0hsjsc.jpg?KID=imgbed,tva&Expires=1681823537&ssig=Ksg1UszcDc	Annoying hahahaha	My friend was just pregnant, not yet three months old. HR guessed it and found an excuse - she was fired from her job because she was playing with her mobile phone during training.
https://tvax1.sinaimg.cn/crop.0.0.479.479.180/005NbCPCly8g2xdfdpmu1j30db0dbwf0.jpg?KID=imgbed,tva&Expires=1681823537&ssig=MjWkQtAaJ2	Ye Luoqianji is a little shy	Why should companies bear the cost? Do you really think that all companies are charities? If you really want to solve the problem, men and women should take maternity leave together. Is there any point in doing this all day long?
https://tvax1.sinaimg.cn/crop.0.0.1080.1080.180/bec3cd4dly8gcftf0vae2j20u00u0dj5.jpg?KID=imgbed,tva&Expires=1681823537&ssig=dUjVYgYaLs	HQ73789	Forgive me for thinking that once this regulation is implemented, it will not be far from being realized, haha
https://tvax4.sinaimg.cn/crop.0.0.1080.1080.180/7037f30fly8h21d35nzc9j20u00u0dmp.jpg?KID=imgbed,tva&Expires=1681823537&ssig=s%2BbiplXBRj	Listen to Pillow	Then don't ask, just don't ask if your age is suitable for marriage and pregnancy.
https://tvax2.sinaimg.cn/crop.0.0.1002.1002.180/c595bc85ly8gbrqpoamkcj20ru0rumyv.jpg?KID=imgbed,tva&Expires=1681823537&ssig=lzAU3L1Ntx	Hahahahahahahahahahahhhhhhhh	If you don't get married or have children, it doesn't matter.	1
https://tvax2.sinaimg.cn/crop.0.0.512.512.180/006b6LwTly8fqxdhqt99ij30e80e80tp.jpg?KID=imgbed,tva&Expires=1681823537&ssig=5Fki2d9H%2F2	Southern Red Bean Branch	Menstrual periods can also receive special protection
https://tvax1.sinaimg.cn/crop.0.0.1024.1024.180/728d04bely8hanxjunvhuj20sg0sgafs.jpg?KID=imgbed,tva&Expires=1681823537&ssig=2yVRtZh798	2 digits come on duck	Screen resumes - Gender: Male, so there is no chance of direct interview.
https://tvax2.sinaimg.cn/crop.0.0.750.750.180/6267a35aly8gpja9vba2fj20ku0ku3zy.jpg?KID=imgbed,tva&Expires=1681823537&ssig=UTEH22owVD	new york daytime	During the interview, the boss directly said that you are not allowed to get married for three years.
https://tva3.sinaimg.cn/crop.0.0.180.180.180/a690a18ajw1e8qgp5bmzyj2050050aa8.jpg?KID=imgbed,tva&Expires=1681823538&ssig=WuRpQ%2BRy8o	Luluwon	Older single women said it was too difficult to change jobs
https://tvax2.sinaimg.cn/crop.0.0.996.996.180/002vsufkly8gubuv5h3jkj60ro0ro0uu02.jpg?KID=imgbed,tva&Expires=1681823538&ssig=kb1b6XnRzD	Oh Zhang Xiaoxiaohai	When the government pays for the wages of women on maternity leave and the company's losses during this period, everything will be fine. The rest is just shouting slogans and posting big-character posters.
https://tva2.sinaimg.cn/crop.67.0.548.548.180/794e8e36jw1elqo4g0ql2j20iz0f8mye.jpg?KID=imgbed,tva&Expires=1681823538&ssig=Xlf5KmkmA9	The three daughters of the Zhang family have grown up	It doesn’t work, companies simply don’t hire women anymore
https://tvax4.sinaimg.cn/crop.0.15.896.896.180/b76b5770ly8h27pemrkncj20pc0pc3zr.jpg?KID=imgbed,tva&Expires=1681823538&ssig=A04bfvB5Hw	Beijing Aidi Palace Confinement Center	# Recruitment shall not ask women about their marriage and childbearing status# I hope this can be useful, reduce gender discrimination in the workplace, give equal employment opportunities to women, and allow mothers to return to the workplace smoothly after giving birth #京爱帝宫# #北京 Confinement Center#
https://tvax3.sinaimg.cn/crop.0.1.750.750.180/9408c4e7ly8ffgdc3fyi7j20ku0kxmy7.jpg?KID=imgbed,tva&Expires=1681823538&ssig=UzX82O%2Bmqo	Can insects fly, fly, fly, fly?	If you dare to say something, even if the company asks, what can you do?
https://tva3.sinaimg.cn/crop.0.0.664.664.180/006CTa40jw8fa184v4o07j30ig0igmxw.jpg?KID=imgbed,tva&Expires=1681823538&ssig=4xG1oP4lUh	Fengbo Wuhen 6071444488	The policy is a good policy, but unfortunately, it is too difficult to implement
https://tvax1.sinaimg.cn/crop.0.0.996.996.180/a3b5ed1bly8gdk2ebgydcj20ro0romz2.jpg?KID=imgbed,tva&Expires=1681823538&ssig=A0yQQWwrL0	L love baby	You have your plan, I have my ladder~
https://tva2.sinaimg.cn/crop.0.20.120.120.180/d72ac51ajw1e6i2rkuz9aj203c04gmx0.jpg?KID=imgbed,tva&Expires=1681823538&ssig=%2BEuZC5TdbF	Imagining the future of 1970	Under the same conditions, if the unit recruits boys but not girls, can the documents be executed? The unit has enough reasons to give priority to boys
https://tva4.sinaimg.cn/crop.0.0.180.180.180/839d9a48jw1e8qgp5bmzyj2050050aa8.jpg?KID=imgbed,tva&Expires=1681823538&ssig=JY9EalX23W	daisyxiaowenzi	like
https://tvax2.sinaimg.cn/crop.0.0.1080.1080.180/70256c94ly8gsk4qg0rs8j20u00u07az.jpg?KID=imgbed,tva&Expires=1681823538&ssig=rs4AIQ2WLn	Adalia-fyy	What if someone maliciously seeks a place to give birth to a child? I got pregnant just a few days after joining the job. What should I do if I take nearly a year off after a day or two? Enterprises are not charities, and they really can’t afford it.
https://tvax1.sinaimg.cn/crop.0.0.128.128.180/005PJbaUly8h1vo1lz1zzj303k03k742.jpg?KID=imgbed,tva&Expires=1681823538&ssig=wlkkRsNn4Q	_MoOnKin	Enterprises are not philanthropic, and it is even harder for girls to find jobs if they do this. If the government does not provide subsidies, it will be in vain.
https://tvax1.sinaimg.cn/crop.0.0.639.639.180/007F65Ovly8h21xm77dvvj30hr0hrjsv.jpg?KID=imgbed,tva&Expires=1681823538&ssig=R0lriRBL%2FL	No matter how hard I squeeze, I won’t let go.	It’s fine if men and women take the same leave
https://tvax1.sinaimg.cn/crop.0.0.828.828.180/005Ek6R0ly8h1jti9lxq4j30n00n0gmr.jpg?KID=imgbed,tva&Expires=1681823538&ssig=3ikCCgwtaD	Eva_wana	@大v家家
https://tvax2.sinaimg.cn/crop.0.0.132.132.180/0073Cb6Aly8fo3cfsqz4jj303o03ojr7.jpg?KID=imgbed,tva&Expires=1681823540&ssig=euv1QmklyF	Warm winter 7777	Now our company no longer hires female employees.
https://tvax2.sinaimg.cn/crop.0.0.664.664.180/e7d8368dly8g2rljx0odxj20ig0ihq3h.jpg?KID=imgbed,tva&Expires=1681823540&ssig=4WgaiUFfyB	He took out a shield from his crotch	If the policies introduced by the government are ineffective, there is another way. Women who want to find a job should undergo sterilization.
https://tvax3.sinaimg.cn/crop.65.12.165.165.180/002wgIYJly8gv4klrygwej608a07wmxa02.jpg?KID=imgbed,tva&Expires=1681823540&ssig=OEO0KYKa0x	rngjxj	The kind that hides it in advance and starts getting pregnant after entering the company. Is it a judgment to repair the holiday or something else?
https://tvax4.sinaimg.cn/crop.0.0.1006.1006.180/0061ifFPly8gjefs5v8vij30ry0rywh7.jpg?KID=imgbed,tva&Expires=1681823540&ssig=caNQy8P%2BoH	I am lucky enough to pick up paintings in my life	I would like to ask if there are people who hide their pregnancy and join the company, then start taking maternity leave, and then leave directly after giving birth. I remember I have seen such reports before.
https://tva1.sinaimg.cn/crop.369.130.568.568.180/69bf9c03jw8fbqdqj3ghmj20sg0lc44e.jpg?KID=imgbed,tva&Expires=1681823540&ssig=TNgbRl%2BYgh	The yellow flowers of tomorrow	Good units also require master's degree graduates to be under 28 years old, and the exam editor also lists local students under 30 years old.
https://tvax2.sinaimg.cn/crop.0.0.1080.1080.180/5b8c3391ly8h7lfb5l9qlj20u00u0wgs.jpg?KID=imgbed,tva&Expires=1681823540&ssig=G8XNE2qInh	Tears know the sea	Hahaha
https://tvax2.sinaimg.cn/crop.0.0.1080.1080.180/7471ddc2ly8g9aao41rgpj20u00u0whp.jpg?KID=imgbed,tva&Expires=1681823540&ssig=UybImu%2FLWc	Lin Xiaolin-Kitten Lin	@鱼布鲁特
https://tvax4.sinaimg.cn/crop.0.0.1080.1080.180/006DZ0LQly8gdsgt45oqkj30u00u0jtn.jpg?KID=imgbed,tva&Expires=1681823540&ssig=2ll3GUqI%2B%2F	Amethyst Cristal	But I remember the person in the human resources department said, you don’t have to tell me, I don’t have to hire you.
https://tvax1.sinaimg.cn/crop.0.0.996.996.180/006PkOSjly8gcisuwjptaj30ro0romzi.jpg?KID=imgbed,tva&Expires=1681823540&ssig=hcP4QorsrT	Stand in the sun and bask away the haze	There are policies and measures to counter. This is a fool's policy.	1
https://tvax4.sinaimg.cn/crop.0.0.684.684.180/006BPi7ely8g87c0ln705j30j00j0aac.jpg?KID=imgbed,tva&Expires=1681823540&ssig=01XtJqUeML	The moon has set	I'm curious, do urban units mainly refer to government agencies and institutions? Why are there so many fewer women employed than in enterprises and institutions?
https://tvax1.sinaimg.cn/crop.0.0.996.996.180/007Rz3Zgly8g4aefdwzu8j30ro0rojt5.jpg?KID=imgbed,tva&Expires=1681823540&ssig=EZa1fJEjVl	Who is whose little innocence?	Fill in the form first
https://tva1.sinaimg.cn/crop.0.0.408.408.180/7b4b222dgw1f7mac083g7j20c60beabj.jpg?KID=imgbed,tva&Expires=1681823540&ssig=Q%2BDVsj6Pdx	_The Life of a Girl	Now I use form filling instead
https://tvax3.sinaimg.cn/crop.0.0.512.512.180/a2ee15fbly8gkhkew2nh0j20e80e8dgn.jpg?KID=imgbed,tva&Expires=1681823540&ssig=cAvtnYWR9d	One ton of Haidilao a day	support
https://tvax4.sinaimg.cn/crop.0.0.1080.1080.180/007u0BWNly8hah5wdlfn3j30u00u0juw.jpg?KID=imgbed,tva&Expires=1681823540&ssig=kRqCTyXstR	十月ihseuy	hehe! Absolutely useless! It’s not helpful! Directly forcing women to go home to give birth! Increase sexism! Vicious cycle! From now on...men will have no women to marry!
https://tvax4.sinaimg.cn/crop.0.0.960.960.180/a794ab7ely8fty4kig53rj20qo0qoju8.jpg?KID=imgbed,tva&Expires=1681823540&ssig=gGGan0M02i	Wang Xiaoxiaojian-	Can you raise more food safety issues so that they can be resolved as soon as possible? I didn’t want to die from various diseases in a few years, nor did I expect that my son’s generation would still eat gutter oil and all kinds of poisonous food.
https://tvax2.sinaimg.cn/crop.0.0.996.996.180/9c5b2471ly8gfd9z0s07ij20ro0roab4.jpg?KID=imgbed,tva&Expires=1681823542&ssig=FFxNvdsfqR	little creator	I personally think it still needs to be solved fundamentally. Why do we need to ask about marriage and childbearing status, and what impact it will have on work. Then work on it.
https://tva1.sinaimg.cn/crop.1.0.638.638.180/3c0a42c3jw8f6409j896oj20hs0hqtah.jpg?KID=imgbed,tva&Expires=1681823542&ssig=KjBb9x9pde	This cute fairy	@La the vampire cat demon auntzy
https://tvax1.sinaimg.cn/crop.0.0.996.996.180/007dKefLly8g4fpfcnss8j30ro0rojur.jpg?KID=imgbed,tva&Expires=1681823542&ssig=bWaU5NyrAa	Stinky or stupid?	There are thousands of reasons not to hire someone. I feel like these measures would be counterproductive.
https://tvax3.sinaimg.cn/crop.0.0.996.996.180/ede4f8f8ly8g8avrzxhxyj20ro0ro0to.jpg?KID=imgbed,tva&Expires=1681823542&ssig=jl%2BWUHSqfL	Big orange is heavy 0708	I just went to class as a political examiner, and the leader asked her if she was in a relationship.
https://tva4.sinaimg.cn/crop.0.0.180.180.180/771f51a5jw1e8qgp5bmzyj2050050aa8.jpg?KID=imgbed,tva&Expires=1681823542&ssig=LD%2FeP6cmoN	Hunan woman Ajuan	Don't ask, just ask how old your child is. Is there anyone at home to help take care of him? Just wait for the notification after answering, and then there will be no more...
https://tvax4.sinaimg.cn/crop.24.0.1194.1194.180/86be0f25ly8fj6qcn020fj20yi0x6q5o.jpg?KID=imgbed,tva&Expires=1681823542&ssig=SiTbj9uv1U	Valerie loves to drink iced red plum and black currant	Some recruitments now only require men.
https://tvax4.sinaimg.cn/crop.0.0.1080.1080.180/c1e86f81ly8h26z1376j6j20u00u0whb.jpg?KID=imgbed,tva&Expires=1681823542&ssig=ESN9DWWupK	An Zhi's sister	The more emphasis is placed on it, the company will not even send out interview notices, and will just pass the resume directly.
https://tvax3.sinaimg.cn/crop.0.0.996.996.180/bea95a4dly8g93nutnt0dj20ro0roq4c.jpg?KID=imgbed,tva&Expires=1681823542&ssig=elpOlUghQd	summer cypress leaves	Four words: cover one's ears and steal the bell
https://tvax1.sinaimg.cn/crop.0.0.512.512.180/006qbmZ4ly8g68j18sxsvj30e80e8glo.jpg?KID=imgbed,tva&Expires=1681823542&ssig=X0e5XnuZx8	Oh, what then?	I feel like it’s impossible to implement at all
https://tvax2.sinaimg.cn/crop.0.0.1018.1018.180/007agvRAly8gxw0w2yfnbj30sa0sa43e.jpg?KID=imgbed,tva&Expires=1681823542&ssig=G%2BxoCPPUmi	Mariah Cherry	That's great
https://tvax3.sinaimg.cn/crop.0.0.996.996.180/98335d8dly8fpj3rlxa7lj20ro0rojtb.jpg?KID=imgbed,tva&Expires=1681823542&ssig=OjX53kQwxm	Tanfang's master	No, let me ask again: You just got married, when will you have children?
https://tvax3.sinaimg.cn/crop.0.0.996.996.180/ede4f8f8ly8g8avrzxhxyj20ro0ro0to.jpg?KID=imgbed,tva&Expires=1681823542&ssig=jl%2BWUHSqfL	Big orange is heavy 0708	Well done, I think there should be no discrimination, not to mention that men bear less responsibility, but women are really tired between family and society. Don't let women give up the same thing for the sake of the same thing. Women are mothers and wives in the family. , but she is also a member of society.
https://tvax1.sinaimg.cn/crop.5.7.631.631.180/007yeI3kly8fyunnejtg1j30hs0hs74z.jpg?KID=imgbed,tva&Expires=1681823542&ssig=6awpYBF%2BN%2B	Let’s talk about the workplace	[Beijing: # recruitment shall not ask about women’s marital status and childbearing status#] Will you be asked about your marital status and childbearing status during a job interview? Can you accept similar questions?
https://tvax2.sinaimg.cn/crop.0.0.996.996.180/006wjIgIly8g65s46l0qpj30ro0rojty.jpg?KID=imgbed,tva&Expires=1681823544&ssig=vhHdj8%2FXpq	Pu Ye Dynasty	Disaster
https://tvax1.sinaimg.cn/crop.34.5.374.374.180/8558eb9bly8gqh3k277avj20c70aqmxw.jpg?KID=imgbed,tva&Expires=1681823544&ssig=as3Y3igakA	Feiren Container Line-Hong Kong Line	Can the girl ask?
https://tvax4.sinaimg.cn/crop.0.0.1080.1080.180/00236Iarly8gvribnwl38j60u00u0q4702.jpg?KID=imgbed,tva&Expires=1681823544&ssig=LDyBBfUQR7	Invincible Mary	@People's Daily Men and women are inherently equal. Is this policy meant to completely block women's access to society? //@DC_Beyond_Bruce:Enterprise: Then don’t use it directly
https://tvax3.sinaimg.cn/crop.0.0.960.960.180/6f4a3ed4ly8fz8qlwczw5j20qo0qojtt.jpg?KID=imgbed,tva&Expires=1681823544&ssig=ItnBPbxQcy	Chenfeiluyu	It’s even more difficult for women to find jobs
https://tva4.sinaimg.cn/crop.0.0.180.180.180/67203d4djw1e8qgp5bmzyj2050050aa8.jpg?KID=imgbed,tva&Expires=1681823544&ssig=TXFiQkeuDm	bee227	I say that, but I can't actually implement it, and I have been discriminated against.
https://tvax3.sinaimg.cn/crop.0.0.1080.1080.180/00660Sy9ly8h59j40s8e5j30u00u0gny.jpg?KID=imgbed,tva&Expires=1681823544&ssig=AbOXax6sIj	158 little little bc	Suffer from it before benefiting from it
https://tvax3.sinaimg.cn/crop.0.0.1080.1080.180/67bb3840ly8gw6wviwhnij20u00u0wi5.jpg?KID=imgbed,tva&Expires=1681823544&ssig=NzzUWCbvjJ	JasmiNe_qi	Generally, those who are recruited are those who have given birth, but they will not say so directly.
https://tvax1.sinaimg.cn/crop.0.0.1024.1024.180/006Q4k0ely8gzi1dxql8gj30sg0sg40d.jpg?KID=imgbed,tva&Expires=1681823544&ssig=rMC2iZD%2B7N	Zhou Zhou Zhou jacket	This provision can be used. But...99% of private company owners already have coping strategies!
https://tvax1.sinaimg.cn/crop.70.25.212.212.180/7b43da11gy1ffwuf3d0y5j209u07djrp.jpg?KID=imgbed,tva&Expires=1681823544&ssig=gpT7k%2BgLbF	Tao Huabi Laoqianma	Okay, we don’t ask about marriage and childbearing status, but what brand of milk powder does your child eat?
https://tvax2.sinaimg.cn/crop.0.0.424.424.180/8f07aa61ly8g2khf59m9ij20bt0g70uc.jpg?KID=imgbed,tva&Expires=1681823544&ssig=%2FI4hy%2Fh4HJ	Di Tao San	Startup company boss: Anyone who is female will not be hired.
https://tvax2.sinaimg.cn/crop.0.0.1080.1080.180/006z2SKMly8h9gdasaie3j30u00u0ag3.jpg?KID=imgbed,tva&Expires=1681823544&ssig=GxLIJKzmUF	Her road to kingship	What the hell, this is. As HR, shouldn’t I be able to ask about marriage and childbearing status?!
https://tva2.sinaimg.cn/crop.0.0.337.337.180/8f01343djw8egf9iyepmoj209d09dmxq.jpg?KID=imgbed,tva&Expires=1681823544&ssig=IA7SIgn8zt	Super exquisite treasure	Enterprises also need to survive.
https://tva3.sinaimg.cn/crop.0.0.180.180.180/56202557jw1e8qgp5bmzyj2050050aa8.jpg?KID=imgbed,tva&Expires=1681823544&ssig=TvAGOgO754	Mumu13141314	Basically no more recruitment
https://tva2.sinaimg.cn/crop.0.0.1080.1080.180/405ac012jw8ekflbmoj47j20u00u0ajk.jpg?KID=imgbed,tva&Expires=1681823544&ssig=sLr%2B%2BKXy8J	Liu SongtaoVVV	It's useless to throw the blame away like this.
https://tvax2.sinaimg.cn/crop.0.0.736.736.180/007lFuMtly8g2ko6wrxhjj30kg0kg402.jpg?KID=imgbed,tva&Expires=1681823544&ssig=MDxUHYneEX	The path of spiritual practice	The system is slowly improving! Doing something is better than doing nothing!
https://tva1.sinaimg.cn/crop.0.0.750.750.180/68186e16jw8ey652u1mvaj20ku0kvmyb.jpg?KID=imgbed,tva&Expires=1681823546&ssig=ulCXDjtrPv	Alice is also can	In order to promote gender equality, China will only impose fines on companies. The consequence of this is that companies are even more reluctant to employ women. If they want to help women improve their advantages, more rewards and more support will be a virtuous circle.
https://tva3.sinaimg.cn/crop.0.0.1080.1080.180/def1a656jw8eq8mgparqoj20u00u0whr.jpg?KID=imgbed,tva&Expires=1681823546&ssig=jmxl4ptYsp	sky-Luo	Don't ask, they will give you a form to fill out and ask you to fill out how to calculate it. Sometimes the employer will have a form for you to fill out a personal profile and something like that, and it will include marriage and childbearing issues.
https://tvax4.sinaimg.cn/crop.0.0.996.996.180/a7b06a9fly8g4r85ia8utj20ro0ro77a.jpg?KID=imgbed,tva&Expires=1681823546&ssig=ob%2FqD5ZoHK	Milosz's present	This question is a must-ask in interviews, so fix it as soon as possible
https://tvax1.sinaimg.cn/crop.0.0.996.996.180/007z8we1ly8gfeyn7czq0j30ro0roacj.jpg?KID=imgbed,tva&Expires=1681823546&ssig=LzYyWRB%2FU0	Your brother is here	[eat melon]
https://tvax2.sinaimg.cn/crop.0.0.828.828.180/81143a66ly8h4kq9fpj3uj20n00n0myz.jpg?KID=imgbed,tva&Expires=1681823546&ssig=G5a9TzPadS	Naughty Uncle’s Chibi Maruko-chan	This is the first question on the way to apply for a job. It’s okay not to ask. Fill out the form.
https://tvax4.sinaimg.cn/crop.0.0.684.684.180/006BPi7ely8g87c0ln705j30j00j0aac.jpg?KID=imgbed,tva&Expires=1681823546&ssig=zR%2FcqTOdpX	The moon has set	To be honest, population and childbearing are as important to the national strategy as military service. . . The state supports you if you join the army, but if you have children, the state doesn't care. . .
https://tva3.sinaimg.cn/crop.10.38.396.396.180/67728321gw1ei99x9f530j20c80hmtbt.jpg?KID=imgbed,tva&Expires=1681823546&ssig=FBoRxp6RnO	Slow pace of spring	Why don't you ask? I won’t call you to inform you of the interview at all.
https://tvax2.sinaimg.cn/crop.0.0.844.844.180/00696l0aly8h104et0nqdj30ng0nggoc.jpg?KID=imgbed,tva&Expires=1681823546&ssig=0e4bZsWYQ2	ridonngD	Why is discrimination the first thing that comes to mind when talking about women?
https://tvax4.sinaimg.cn/crop.0.0.750.750.180/6030da28ly8fqo6pwx4l3j20ku0kujss.jpg?KID=imgbed,tva&Expires=1681823546&ssig=337BQ254OD	Deadly Rome Lotus	There are policies at the top and countermeasures at the bottom, but this is already great progress.
https://tvax1.sinaimg.cn/crop.0.0.1080.1080.180/5ebb9e3aly8gc9uuhia6ej20u00u0q78.jpg?KID=imgbed,tva&Expires=1681823546&ssig=lt78mtF5nT	Diudiu at the end of the month	I'm looking for a job recently, and every time I'm interviewed, I'm asked about my marital status. It's really annoying. Even if I'm not allowed to ask, what's the use? I'll find another reason to pass you by.
https://tva1.sinaimg.cn/crop.0.0.180.180.180/551a07c2jw1e8qgp5bmzyj2050050aa8.jpg?KID=imgbed,tva&Expires=1681823546&ssig=rsGL2JjIbe	blueberry	One case will be punished, and reports will be rewarded, effectively promoting the implementation of regulations!
https://tvax4.sinaimg.cn/crop.0.0.1080.1080.180/7b4a2e7dly8gdhd0oiygyj20u00u076m.jpg?KID=imgbed,tva&Expires=1681823546&ssig=W1Mky4hW%2Fb	Yellow Autumn-Autumn	Don't mess with so many things. We demand that equality between men and women be truly realized and that men should be given at least one month of maternity leave!
https://tvax1.sinaimg.cn/crop.0.0.674.674.180/bcab3bealy8h6masuo1chj20iq0iqt9d.jpg?KID=imgbed,tva&Expires=1681823547&ssig=sEPWcl44ZL	Yutu Xixi	Today's job seekers are very smart and will consciously indicate whether they will get married and have children and whether they plan to have children in the next few years.
https://tvax1.sinaimg.cn/crop.0.0.1080.1080.180/c37c49c1ly8hbuo697qsbj20u00u0tcw.jpg?KID=imgbed,tva&Expires=1681823547&ssig=VlCwulZxUT	AS Jiangdong small whiteboard	I'm afraid it's useful
https://tvax2.sinaimg.cn/crop.0.0.960.960.180/ac19a530ly8fp1zgqwpufj20qo0qo41q.jpg?KID=imgbed,tva&Expires=1681823547&ssig=Qgv91pxuCU	Nana who loves An An	The first thing I do when I apply for a job is to be asked how many children I have and whether I want to have a second child.
https://tva4.sinaimg.cn/crop.0.0.180.180.180/9405f22djw1e8qgp5bmzyj2050050aa8.jpg?KID=imgbed,tva&Expires=1681823547&ssig=E9T8s7V2WX	As if_Fang Fu	You even have to ask if you have a partner.
https://tva3.sinaimg.cn/crop.222.222.555.555.180/006vR2mSjw8fdd8exmi9vj30rs0rsgmr.jpg?KID=imgbed,tva&Expires=1681823547&ssig=MEB%2FxKsZVr	Lotus-Wong	I get asked every interview. . .
https://tvax1.sinaimg.cn/crop.0.0.960.960.180/b568ef1dly8hb7jhnocfqj20qo0qo0w0.jpg?KID=imgbed,tva&Expires=1681823547&ssig=yzKcDGMSFX	The plum of plum is not the shadow of shadow	I'll still ask
https://tvax1.sinaimg.cn/crop.0.0.1080.1080.180/6d114262ly8h1xrzk5ltzj20u00u0q4q.jpg?KID=imgbed,tva&Expires=1681823547&ssig=LEAysdqcc5	Lucky beast little brain rot	Of course it’s of no use
https://tvax4.sinaimg.cn/crop.0.0.1080.1080.180/00236Iarly8gvribnwl38j60u00u0q4702.jpg?KID=imgbed,tva&Expires=1681823547&ssig=83Khcmz7cD	Invincible Mary	In the end, companies no longer recruit female employees. It’s great.
https://tvax3.sinaimg.cn/crop.0.0.896.896.180/6e400049ly8gzhoxu52yfj20ow0owwhi.jpg?KID=imgbed,tva&Expires=1681823547&ssig=RW6yxnDLd6	OOOOOOdll	Hope to promote it nationwide
https://tvax1.sinaimg.cn/crop.0.0.1080.1080.180/b0db2b63ly8hcx2om1ix6j20u00u0wfk.jpg?KID=imgbed,tva&Expires=1681823547&ssig=6vyhdieGfn	Little bad guy hahahaha	When screening resumes, they have already been screened out.
https://tva2.sinaimg.cn/crop.0.248.640.640.180/c054e75djw8ecige54q63j20hs0vkwjk.jpg?KID=imgbed,tva&Expires=1681823547&ssig=Gv7BYZwXyd	I heard that good names are given by pigs.	@A maverick giraffe
https://tvax3.sinaimg.cn/crop.0.0.812.812.180/bcc93a96ly8ghjtkto8i2j20mk0mkjsm.jpg?KID=imgbed,tva&Expires=1681823547&ssig=wqHCUERPCl	Party Secretary of Ma Xiaotuan	Okay, then where should I sue?
https://tva2.sinaimg.cn/crop.0.2.1242.1242.180/bcf5a181jw8f1qxaffbywj20yi0ymdiv.jpg?KID=imgbed,tva&Expires=1681823547&ssig=FoKYmvYtcF	Flowers blinded my eyes	What is the use?
https://tvax4.sinaimg.cn/crop.0.0.888.888.180/005ykJJely8gi3b7lit2tj30oo0oo0u1.jpg?KID=imgbed,tva&Expires=1681823548&ssig=gehtzmIZuv	Murmure Ray	We filled out the form directly, but we also had to submit a certificate of unmarried status.
https://tva3.sinaimg.cn/crop.0.0.996.996.180/5446a9c1jw8fcd0ayeofhj20ro0rp0vl.jpg?KID=imgbed,tva&Expires=1681823548&ssig=rwt6gRzsIM	gray male	It’s harder for women to find jobs. It’s easier for employers to simply not recruit women.
https://tva1.sinaimg.cn/crop.0.0.180.180.180/6bc50efcjw1e8qgp5bmzyj2050050aa8.jpg?KID=imgbed,tva&Expires=1681823548&ssig=YL61fOUr4B	ivywuxiang	Then just say it's inappropriate. This is not how women's employment is promoted. We still need to rely on policies to support enterprises. After all, enterprises must survive and develop.
https://tvax3.sinaimg.cn/crop.0.0.996.996.180/6bbb8099ly8fgs4yfyxelj20ro0ro3zx.jpg?KID=imgbed,tva&Expires=1681823548&ssig=T47Hm7e%2Fnd	The child's name is Changyuan	It's inevitable.
https://tvax2.sinaimg.cn/crop.0.0.1080.1080.180/4c33e8cbly8hbzpj3f9nij20u00u0go8.jpg?KID=imgbed,tva&Expires=1681823548&ssig=o1an91uy3B	Flourishing and singing	I hope to ask, otherwise older people who are unmarried and have no children will be directly rejected.
https://tvax4.sinaimg.cn/crop.2.2.497.497.180/65a968f8ly8fhb24z4e8yj20dw0dw0tq.jpg?KID=imgbed,tva&Expires=1681823548&ssig=rwax9%2BX4Kd	Yiwuwenwan_	This is Yiwu, a communication platform for cultural and entertainment interests. We look forward to your arrival. We will send you exquisite gifts for free.
https://tva2.sinaimg.cn/crop.0.0.180.180.180/6704ed27jw1e8qgp5bmzyj2050050aa8.jpg?KID=imgbed,tva&Expires=1681823548&ssig=Wn9nl%2FRUp%2B	Livia	The unit always has a way
https://tvax3.sinaimg.cn/crop.0.0.996.996.180/006CQUSXly8g64wdjv6cej30ro0rowii.jpg?KID=imgbed,tva&Expires=1681823548&ssig=Qv4MNjRNWZ	Shandong Small Casserole 1978	Supply and demand determine price. Picking and choosing means that it is still easy to recruit workers, but there is still a surplus of labor.
https://tvax3.sinaimg.cn/crop.0.0.1080.1080.180/72c70bf1ly8go1dgyfzq9j20u00u03zu.jpg?KID=imgbed,tva&Expires=1681823548&ssig=fAJsvmdF%2Fn	skywalker cow	The state should bear relevant costs and subsidies
https://tvax1.sinaimg.cn/crop.0.0.720.720.180/d8207a91ly8h4y70d5n4vj20k00k03z8.jpg?KID=imgbed,tva&Expires=1681823548&ssig=ABVjfTM%2BFY	Aquamarine_77	Not of much use
https://tva2.sinaimg.cn/crop.0.0.180.180.180/798da096jw1e8qgp5bmzyj2050050aa8.jpg?KID=imgbed,tva&Expires=1681823548&ssig=ikxTt1RoAo	The sky is blue	The penalty is less
https://tvax2.sinaimg.cn/crop.0.0.1080.1080.180/a00ddd39ly8h56p7ud2h2j20u00u0do7.jpg?KID=imgbed,tva&Expires=1681823548&ssig=DoZs2Cxk8Q	Huang Xiaotian ing	Can it be implemented? ? ?
https://tvax1.sinaimg.cn/crop.0.0.736.736.180/a2541099ly8hcvsayboxbj20kg0kgtai.jpg?KID=imgbed,tva&Expires=1681823548&ssig=1vQrjUIIm9	Elephant_Sir	There is a long way to go
https://tvax3.sinaimg.cn/crop.0.0.996.996.180/a2bfc366ly8ghjty12iuej20ro0roaco.jpg?KID=imgbed,tva&Expires=1681823548&ssig=skK5pvr7Uf	Stay in peace	A woman who has graduated from college is already in her mid-twenties, which is the age for marriage and pregnancy. How can she avoid this?
https://tvax3.sinaimg.cn/crop.0.0.912.912.180/7cdad703ly8g6y7qbdjc7j20pc0pcgqd.jpg?KID=imgbed,tva&Expires=1681823550&ssig=AYPQyDwlAT	w Minbyul	If it were me, I would definitely not want a woman in the same situation. There are so many things about women
https://tva1.sinaimg.cn/crop.0.8.320.320.180/b598577djw8e7jupcgcakj208w09d74h.jpg?KID=imgbed,tva&Expires=1681823550&ssig=RJhVP0utYM	Don’t wear cotton mops in winter	It doesn't matter when the law stipulates that men must take maternity leave to take care of their wives.
https://tvax4.sinaimg.cn/crop.0.0.512.512.180/006lEHxWly8g9hklhpnb2j30e80e8t95.jpg?KID=imgbed,tva&Expires=1681823550&ssig=FGxBt%2B%2BYKi	wwwwwwwm_f	The key is not to talk about the reasons for marriage and childbirth. There are 10,000 reasons for rejecting female job applicants.
https://tvax3.sinaimg.cn/crop.0.0.1002.1002.180/006A4oBLly8ggq3dra3abj30ru0ru0v9.jpg?KID=imgbed,tva&Expires=1681823550&ssig=uTC15rnMfg	Looking for feathers in dreams	[good]
https://tvax4.sinaimg.cn/crop.0.114.610.610.180/6bb917f5ly8g1onerel2gj20gy0k50uf.jpg?KID=imgbed,tva&Expires=1681823550&ssig=pRLEw8I1g4	Miss Nian’s back garden	The intention is good, but companies can just pass on women’s resumes.
https://tvax4.sinaimg.cn/crop.130.0.700.700.180/81fbd494ly1g7j3ptp80lj20qo0jgdg8.jpg?KID=imgbed,tva&Expires=1681823550&ssig=Lte9Xq7%2FAI	Asuka DA	Forward this to all women, I hope small and medium-sized companies can implement it
https://tva3.sinaimg.cn/crop.59.93.280.280.180/63fd8f2fgw1ell8ip0govj20b40d0q44.jpg?KID=imgbed,tva&Expires=1681823550&ssig=%2FHn7PBSkHr	xiaoyusun	Useless
https://tvax2.sinaimg.cn/crop.0.0.828.828.180/75b66599ly8gei42ajcisj20n00n0q3x.jpg?KID=imgbed,tva&Expires=1681823550&ssig=W5%2BDIePR09	SY Li Ji	Oppose this approach, one size fits all. What should companies do if they don’t use it directly? They won't say it directly and will refuse politely.
https://tva2.sinaimg.cn/crop.0.0.640.640.180/63294783jw8ebvrl5mfccj20hs0hsdh4.jpg?KID=imgbed,tva&Expires=1681823550&ssig=rB5uZNVBz1	calm fable	Treating the symptoms rather than the root cause
https://tvax1.sinaimg.cn/crop.0.0.656.656.180/6ce1532ely8g1zxa5jjbrj20i80i8ab3.jpg?KID=imgbed,tva&Expires=1681823550&ssig=lg6hVdMMsp	Ice and snow warm velvet	This is superficial work and cannot solve the substantive problem. Company HR has a hundred reasons to reject married women without children.
https://tva1.sinaimg.cn/crop.0.157.1819.1819.180/73319df5gw1f40nkgbmzrj21kw1kwn6y.jpg?KID=imgbed,tva&Expires=1681823550&ssig=rnC7w7%2Fl6O	Bajie can dance the waltz	To solve the problem of employment discrimination against women of childbearing age, one is to force both men and women to take maternity leave. The second is to set up a maternity fund (that is, the salary during maternity leave will be paid by the maternity fund, which can reduce employment costs for the company). Third, those who have worked for the same company for less than a certain period …	1
https://tvax2.sinaimg.cn/crop.0.0.996.996.180/006zFOPely8gjlpzki9hhj30ro0rpmyg.jpg?KID=imgbed,tva&Expires=1681823550&ssig=bvlOstfkCG	SHEchenguang	I feel that a certain degree of tax reduction can be assessed based on the actual situation of the company... It is true that the death tax law is not easy for anyone to live with.
https://tvax2.sinaimg.cn/crop.140.76.355.355.180/a7dc70daly8gdrzq2i129j20hs0hswfr.jpg?KID=imgbed,tva&Expires=1681823550&ssig=t%2FVIzHWKZK	Happy Dongzhimen	[Beijing: #Recruitment is not allowed to ask about women’s marriage and childbearing status#]
https://tvax2.sinaimg.cn/crop.0.0.664.664.180/007CIqk9ly8g0pnxar242j30ig0igdgj.jpg?KID=imgbed,tva&Expires=1681823550&ssig=KpOpBy8ANH	5 a.m. to 11 a.m.	Does it really work? You have a good plan, I have a wall ladder. What needs to be changed is thinking, as well as making up for the lost benefits, in order to solve the problem of discrimination against women in recruitment.
https://tvax4.sinaimg.cn/crop.0.0.1080.1080.180/007uCtpTly8g1ffb4y5bdj30u00u0q7g.jpg?KID=imgbed,tva&Expires=1681823551&ssig=tAS%2BtJHVtr	Gongmen Shuning	But it's of no use
https://tvax1.sinaimg.cn/crop.0.0.1080.1080.180/bc59847ely8g8oa7codj7j20u00u0q5b.jpg?KID=imgbed,tva&Expires=1681823551&ssig=Q9fHrooq7W	TErRenCEwei	@LeungAyy
https://tvax4.sinaimg.cn/crop.0.0.996.996.180/ecd6818dly8gpw07e9yscj20ro0roq4r.jpg?KID=imgbed,tva&Expires=1681823551&ssig=94f7bxrsIL	Is Mr. Zhu fat today?	Just send useless notifications.
https://tvax4.sinaimg.cn/crop.0.0.1002.1002.180/006TN1gAly8g8zup42nxdj30ru0rujtk.jpg?KID=imgbed,tva&Expires=1681823551&ssig=%2FaT2M3iFqr	Yang HairanR	The sentence in Figure 6 is the best reason for gender discrimination at work.
https://tvax4.sinaimg.cn/crop.0.0.996.996.180/9c7d9115ly8fswrskadssj20ro0roq4y.jpg?KID=imgbed,tva&Expires=1681823551&ssig=u2R0EBHLbM	Lily_Minhoo	@miss and miss
https://tvax1.sinaimg.cn/default/images/default_avatar_male_180.gif?KID=imgbed,tva&Expires=1681823551&ssig=wqfM7CxWfq	Cao Su said Qing	How to operate? If a woman applies for a job and is questioned, she reports and is questioned, and the company is fined, can she still be hired?	1
https://tvax2.sinaimg.cn/crop.0.0.512.512.180/d2df443dly8gx5p6u2menj20e80e8mxi.jpg?KID=imgbed,tva&Expires=1681823551&ssig=B8r0rxhcGH	Have you crossed the brazier today?	Anyone can do facade
https://tvax2.sinaimg.cn/crop.0.0.996.996.180/006pImjwly8fup6k5vffrj30ro0rogr0.jpg?KID=imgbed,tva&Expires=1681823551&ssig=%2BI4KPWYBrg	WestingK	May I ask where your child goes to school?
https://tvax4.sinaimg.cn/crop.0.0.1080.1080.180/006iE1Wely8hbla4nvb0xj30u00u0wka.jpg?KID=imgbed,tva&Expires=1681823551&ssig=yIqX7ERTom	Vegetarian Ms. Chen	Li Guoxian, return my fifty thousand yuan
https://tvax4.sinaimg.cn/crop.0.0.996.996.180/6d3446cfly8fy1gygy16uj20ro0rowj2.jpg?KID=imgbed,tva&Expires=1681823551&ssig=UoYoy4BHrx	Just a side dish	For 50,000 yuan, a company would rather pay a fine than use it.
https://tvax1.sinaimg.cn/crop.0.0.720.720.180/d79ec903ly8h68gh4zn37j20k00k0myh.jpg?KID=imgbed,tva&Expires=1681823551&ssig=oLnOCRv%2Bne	stillsilence530	How can I find a job if I am married but have no children?
https://tvax3.sinaimg.cn/crop.0.0.512.512.180/b0ac94afly8fgyp49ehkhj20e80e8my7.jpg?KID=imgbed,tva&Expires=1681823551&ssig=%2F3OoSBRcdZ	An ice-smart fairy moon	What’s the use of our company simply not recruiting women?
https://tvax3.sinaimg.cn/crop.0.0.996.996.180/006ZfsLdly8flk7er9z8ej30ro0romzq.jpg?KID=imgbed,tva&Expires=1681823551&ssig=lWs7Et%2Fv50	Home Cook-Rice	How to supervise it? The policy is good.
https://tvax3.sinaimg.cn/crop.0.0.1080.1080.180/c04283e5ly8h0tul35rsvj20u00u0taf.jpg?KID=imgbed,tva&Expires=1681823551&ssig=mik77%2BLWu2	Actually, my name is Shining	[Yunbei]
https://tva1.sinaimg.cn/crop.0.0.996.996.180/67dac4e6jw8f8whk1oqu4j20ro0rogmv.jpg?KID=imgbed,tva&Expires=1681823553&ssig=UydaPdSNs%2F	Tan Chuang is on his way to take the cost engineer exam	Haha~
https://tvax1.sinaimg.cn/crop.0.0.512.512.180/007a8o3qly8frt1qbyrg6j30e80e8aan.jpg?KID=imgbed,tva&Expires=1681823553&ssig=Oc2z9Mpotg	Smart Qingdao Service	Forward Weibo
https://tvax4.sinaimg.cn/crop.0.0.996.996.180/80db6f4fly8gfyb4jm397j20ro0roaby.jpg?KID=imgbed,tva&Expires=1681823553&ssig=lL87K%2FKiNm	Distant starry sky CL	Therefore, the employment situation of women is much more severe than that of men.
https://tvax2.sinaimg.cn/crop.0.0.960.960.180/765f8a4bly8fp1mkn9a0gj20qo0qomy9.jpg?KID=imgbed,tva&Expires=1681823553&ssig=L8d0hBaBOU	Gloriasweb	It would be best if science could advance to the point where men can have children, so that they would no longer be troubled by issues such as "whether to buy a house or not, whether to give a bride price, discrimination in the workplace about childbearing, and pressure to get married." So, technology changes life.
https://tva3.sinaimg.cn/crop.0.0.640.640.180/7d5a6c25jw8ef6paa55bnj20hs0hsq3b.jpg?KID=imgbed,tva&Expires=1681823553&ssig=SIfMkHMOxv	Huang Zhongping	Who will compensate for corporate losses?
https://tvax3.sinaimg.cn/crop.0.0.844.844.180/69c0abc0ly8h1qd88u4x1j20ng0ngjtp.jpg?KID=imgbed,tva&Expires=1681823553&ssig=wSkCfTjGMt	Xiao this - Is it black? I am a Genji thief 6	Okay, if you can’t ask me, just don’t use it. If they don’t solve the problem fundamentally, will today’s leaders just slap the table on the table and make policies? Pure superficiality
https://tvax1.sinaimg.cn/crop.0.0.690.690.180/005EEohhly8h62b72fwvyj30j60j6q59.jpg?KID=imgbed,tva&Expires=1681823553&ssig=jrgwUFQYk%2F	Whatever happens - and an	should be implemented nationwide
https://tvax4.sinaimg.cn/crop.0.0.600.600.180/60883eecly8fsbp4924ofj20go0gowl9.jpg?KID=imgbed,tva&Expires=1681823553&ssig=xVNbirfprc	Diary of a trendy mom raising a baby	# Recruitment is not allowed to ask women about their marriage and childbearing status# Isn’t it clearly stated on the resume, married, single, married but not with children, married with children, all of them are clearly stated for you, why do you still need to ask? Besides, even if you ask, do you believe someone who says they don’t want to have children in a short time? After joining the job a…
https://tvax4.sinaimg.cn/crop.0.0.996.996.180/605f7becly8g00nokwfx0j20ro0ro408.jpg?KID=imgbed,tva&Expires=1681823553&ssig=fuSFWHIsoI	Detective Zhu who is not a detective	After all, the company's interests are involved. If women are not used, there will be no chance.
https://tvax4.sinaimg.cn/crop.0.0.996.996.180/006acNRVly8fwhf9av6xkj30ro0ro0uf.jpg?KID=imgbed,tva&Expires=1681823554&ssig=Jc8a39NosQ	Story_44747	Feel the world like a weak person without forwarding one?
https://tvax2.sinaimg.cn/crop.0.0.1080.1080.180/006KV9thly8hb3553j831j30u00u0dlf.jpg?KID=imgbed,tva&Expires=1681823554&ssig=XvOSMyaIzi	Zhengtai Xiaoyi	This is progress, don’t be a pessimist all day long
https://tvax1.sinaimg.cn/crop.0.0.640.640.180/006AAGwfly8g91ftsnp7ej30hs0hsq3l.jpg?KID=imgbed,tva&Expires=1681823554&ssig=6q5FKr%2Bj3y	Four kilometers station	Haha, when I applied for a job at a school, they said I couldn’t take pregnancy leave within three years.
https://tvax4.sinaimg.cn/crop.0.0.509.509.180/456b4cafly8gynpdv1vutj20e50e5t9k.jpg?KID=imgbed,tva&Expires=1681823554&ssig=dgJXkXjU9j	McDull and Ranniang	And then the female applicant was not admitted because she walked into the office left foot first?
https://tvax1.sinaimg.cn/crop.0.0.996.996.180/ae0c66fdly8ge0m8ffbsxj20ro0rotbo.jpg?KID=imgbed,tva&Expires=1681823554&ssig=EcYx2f33Bz	The boss who was killed	The company will ask you to have a physical examination
https://tvax1.sinaimg.cn/crop.0.0.496.496.180/0068z8l1ly8g48s06gawoj30ds0dsaad.jpg?KID=imgbed,tva&Expires=1681823554&ssig=yqJBvKrEPB	temple attack anime	Our family doesn’t ask, come quickly
https://tvax3.sinaimg.cn/crop.0.0.664.664.180/6b8ce376ly8fxovai6dy1j20ig0igq4a.jpg?KID=imgbed,tva&Expires=1681823554&ssig=ronVSc1DMv	Weak Scholar Wilderness	Then the company will simply not give you a chance to interview.
https://tvax1.sinaimg.cn/default/images/default_avatar_female_180.gif?KID=imgbed,tva&Expires=1681823554&ssig=yn63PqhI5v	Don't be surprised at the end of the year ZLP	Just talk on paper!	1
https://tva1.sinaimg.cn/crop.0.0.512.512.180/8d7e3b0ejw8emz1oljooqj20e80e874u.jpg?KID=imgbed,tva&Expires=1681823554&ssig=YF0fz0Re%2BX	Change the nickname to Tiantianjiang	On a side note, after the implementation, women may not have any interview opportunities. I guess they still want to drive them home to contribute to the population.
https://tva3.sinaimg.cn/crop.92.165.473.473.180/e45b867ajw8f7ai7x4jwgj20hs0nptac.jpg?KID=imgbed,tva&Expires=1681823554&ssig=%2Bk0KnniqgF	smile smile foreign sheep	When will it be implemented nationwide? Nowadays, many companies really care about this.
https://tvax2.sinaimg.cn/crop.93.86.626.626.180/007EvlWEly8g52ocrvgeej30m80m8abo.jpg?KID=imgbed,tva&Expires=1681823554&ssig=K%2BFTf9jt7H	Chopstick acting	It is necessary to ensure that the implementation is in place!
https://tvax3.sinaimg.cn/crop.0.0.664.664.180/8c634ae8ly8fxknp7guasj20ig0ig3zl.jpg?KID=imgbed,tva&Expires=1681823554&ssig=B6%2B8vtniV3	ccminmin	When women who are recruited or employed become pregnant or give birth, the state finance will directly subsidize and appropriately reward their units or enterprises; otherwise, lesbians will not get married or have children!
https://tvax2.sinaimg.cn/crop.0.0.996.996.180/005S16slly8ghsptj0ujwj30ro0rojtt.jpg?KID=imgbed,tva&Expires=1681823554&ssig=GrVB%2F3m0GH	moling0622	I feel like these regulations are of little use. But this is an age-old problem. I just hope that we can gradually work hard to improve it and not go down the road of historical retrogression.
https://tvax1.sinaimg.cn/crop.0.0.540.540.180/cecbc15aly8g2xv7j7c44j20f00f00t2.jpg?KID=imgbed,tva&Expires=1681823554&ssig=CNqGP0ePR7	Great Gyokuro and Gyokuro	Who are you fooling with this useless policy?
https://tvax4.sinaimg.cn/crop.1.0.1077.1077.180/0048y3wRly8gvjbro9x6uj60tz0txq5r02.jpg?KID=imgbed,tva&Expires=1681823554&ssig=bClkYIROVJ	JamesinEDB	This allows the employer and the female compatriots to compete with each other. As a result, both sides will suffer losses. The final result will definitely be not as good as expected. It is better to give some profit points and provide subsidies to enterprises and pregnant workers, so that both fertility rate and employment can be guaranteed.
https://tvax1.sinaimg.cn/crop.0.0.996.996.180/005C5fLAly8fpav5qstnuj30ro0ro75l.jpg?KID=imgbed,tva&Expires=1681823554&ssig=pO47sJJrDo	Classmate Xiao Tang maxxxx	It is difficult. When development policies catch up with these restrictions, these restrictions will no longer be needed. I understand the company, but I also feel sorry for the situation that women face when applying for jobs. Especially when female candidates take the initiative to inform me about their marriage and childbearing status and future plans before I even ask, saying that they have n…
https://tvax3.sinaimg.cn/crop.0.0.1080.1080.180/bee772c5ly8ha3g1vvwj4j20u00u0q5y.jpg?KID=imgbed,tva&Expires=1681823556&ssig=FZkuzDyNek	西yociyoo	This is Beijing, right?
https://tvax3.sinaimg.cn/crop.0.0.1080.1080.180/73276dc7ly8hcrfv1opk3j20u00u0jt7.jpg?KID=imgbed,tva&Expires=1681823556&ssig=VfpmerlOqr	Ah wince	I am 25 years old and unmarried. During the interview, many companies would ask me if I was married and had children. If you want to get married in the near future, you will not be hired directly. I have already tried several companies. It was just a critical attack.
https://tvax2.sinaimg.cn/crop.0.0.512.512.180/006dzjysly8gyozbhpd11j30e80e8wf9.jpg?KID=imgbed,tva&Expires=1681823556&ssig=5QADiagrcn	The King of Young Goose Garden	When the policy is released, you say it cannot be implemented, and when it is not released, you say it discriminates against women. How about you do it?
https://tvax2.sinaimg.cn/crop.0.0.1002.1002.180/007J7Ub7ly8gdi6om9o6cj30ru0ru75w.jpg?KID=imgbed,tva&Expires=1681823556&ssig=mHufquH2hi	Fried tomatoes 0321	I hope it can be implemented in place
https://tvax1.sinaimg.cn/crop.0.0.664.664.180/838c542fly8g8sbwytlhwj20ig0igjrl.jpg?KID=imgbed,tva&Expires=1681823556&ssig=ATDa4Wsd%2Fp	White Bear's Universe WHITE	What if someone immediately PASSes the resume of a woman when they see it?
https://tvax4.sinaimg.cn/crop.0.0.1080.1080.180/625f5ffely8h4lfxk0mubj20u00u0q4a.jpg?KID=imgbed,tva&Expires=1681823556&ssig=d4qIDS7rgI	ponytail	If you are not allowed to ask, companies can only assess the risks themselves.
https://tvax3.sinaimg.cn/crop.0.0.400.400.180/7d79e37ely8frszxhmj9cj20b40b4q57.jpg?KID=imgbed,tva&Expires=1681823556&ssig=1jz34ss9eQ	Go forward indomitably	Giving "a fine of not less than 10,000 yuan but not more than 50,000 yuan" as a bonus to the whistleblower will have some effect. Otherwise, who would want to kill the fish without breaking the net?
https://tva4.sinaimg.cn/crop.0.0.180.180.180/6e34be1djw1e8qgp5bmzyj2050050aa8.jpg?KID=imgbed,tva&Expires=1681823556&ssig=sTbMJHmuIh	pure boob	Our company is responsible for introducing people, do we need to introduce people? There is also a nursery, and you need to sign up before joining the job.
https://tvax2.sinaimg.cn/crop.0.0.1080.1080.180/007M2mnply8g2sv2b1yptj30u00u0myu.jpg?KID=imgbed,tva&Expires=1681823556&ssig=nfHBJuNDL0	A few trees	This is so unfair to women!
https://tvax4.sinaimg.cn/crop.0.0.1006.1006.180/006baSYNly8g8zwzeiyn1j30ry0rydgc.jpg?KID=imgbed,tva&Expires=1681823556&ssig=mjAEUIT3Vp	sunset201007	What is the difference between imposing such a low fine on a company and not imposing a fine? This kind of regulation is just created to fool the people.
https://tvax4.sinaimg.cn/crop.0.0.986.986.180/83f80dafly8gnahcytvnlj20re0re0t2.jpg?KID=imgbed,tva&Expires=1681823556&ssig=TeLX2W1cA0	Lamb peach is sweet	Even if you ask, as a vulnerable group of workers, how should we report it?
https://tvax4.sinaimg.cn/crop.0.0.1080.1080.180/006p9Kfoly8h5w6wswiplj30u00u0q4z.jpg?KID=imgbed,tva&Expires=1681823557&ssig=GbRZjLt2WE	Jerry-o who loves cheese	But there will be other reasons for rejection.
https://tva4.sinaimg.cn/crop.0.404.291.291.180/68ec6b79gw1ecqyl1yua7j20dw0jeacg.jpg?KID=imgbed,tva&Expires=1681823557&ssig=sptXc%2Bk5GQ	Yan Sheng is not familiar at all	In fact, it doesn’t work at all. The contracts signed by women in our company before joining the company are blank contracts, and the terms will be filled in after disputes arise. If real-name reporting is implemented, the company will threaten back-reporting.	1
https://tvax3.sinaimg.cn/crop.0.0.600.600.180/7d0b6fdcly8hcmclj88tbj20go0go3ze.jpg?KID=imgbed,tva&Expires=1681823557&ssig=QZmAHTTbfJ	Baby Maruko-chan has arrived	[think]
https://tvax3.sinaimg.cn/crop.0.0.1080.1080.180/005Og0yIly8gcdc35oum0j30u00u0jta.jpg?KID=imgbed,tva&Expires=1681823557&ssig=FwEnNyZGHv	Yu Qingchen	When a woman is interviewing, she often needs to fill out a form to fill in her marital and childbearing status.
https://tvax4.sinaimg.cn/crop.0.0.812.812.180/005Vwt63ly8g1f757y8qwj30mk0mkdi7.jpg?KID=imgbed,tva&Expires=1681823557&ssig=tKMM8%2F%2BRqy	Demon Claw King	Zero effect
https://tva1.sinaimg.cn/crop.0.0.640.640.180/55fc7061jw8egfvlrvgx7j20hs0hsdh8.jpg?KID=imgbed,tva&Expires=1681823557&ssig=Ysqjg9%2FEl5	JiJi and TiTi's small garden	Even if you don’t ask, take the initiative to tell them.
https://tva2.sinaimg.cn/crop.0.0.640.640.180/55929766jw8ec1hgyiocxj20hs0hsjso.jpg?KID=imgbed,tva&Expires=1681823557&ssig=U%2F%2FiiLa%2BFK	Yuro Majun	Picture 6 lights up
https://tvax4.sinaimg.cn/crop.0.0.996.996.180/005tEyBEly8gi12h0oar6j30ro0ro0z5.jpg?KID=imgbed,tva&Expires=1681823557&ssig=Gw%2BFJcAJdH	moon sunset shadow	It’s useless to ask or not, right? Especially in companies, the internal unspoken rule is to try not to recruit women.
https://tvax4.sinaimg.cn/crop.0.0.996.996.180/7fbf1d6cly8ga8bwycyqzj20ro0romy4.jpg?KID=imgbed,tva&Expires=1681823557&ssig=9fyW2mxjpf	Lindan-V	Nowadays, many companies don’t want women very much.
https://tva1.sinaimg.cn/crop.0.0.180.180.180/b5dcdbd7jw1e8qgp5bmzyj2050050aa8.jpg?KID=imgbed,tva&Expires=1681823557&ssig=enLKOGin6Z	Yuanfang No. 007	What can I do if I ask? This is not a solution. The solution is to give companies an incentive to recruit people, not to rely on bans.
https://tva2.sinaimg.cn/crop.0.0.640.640.180/9dee31f7jw8eg84s93wtdj20hs0hsjs1.jpg?KID=imgbed,tva&Expires=1681823558&ssig=QoMEVK%2FFUW	Yanbei--Caiguliang	I met a leader of a certain unit who asked me to sign an agreement not to get pregnant. It’s really difficult for women.
https://tva3.sinaimg.cn/crop.0.0.180.180.180/8699e62ajw1e8qgp5bmzyj2050050aa8.jpg?KID=imgbed,tva&Expires=1681823558&ssig=GssYv%2F9H3T	Leek Savior	It's very simple. Marriage is not removed from the form. It doesn't matter whether you ask or not.
https://tvax2.sinaimg.cn/crop.0.0.996.996.180/bc10a0a3ly8gn2i4a8t9uj20ro0rojt8.jpg?KID=imgbed,tva&Expires=1681823558&ssig=WYk%2FtaI%2Fis	o_Yourself	Great
https://tvax2.sinaimg.cn/crop.0.0.418.418.180/6066cfcaly8hd3zsdkv24j20bm0bmgm2.jpg?KID=imgbed,tva&Expires=1681823558&ssig=tCK9b4hgzZ	Awang's little butterfly	The employer's countermeasures will never be less @ Family Finance Channel: 30 years old + single? No need to come for the interview
https://tvax4.sinaimg.cn/crop.0.0.996.996.180/007JqxMily8gjfh5tgxqnj30ro0rot98.jpg?KID=imgbed,tva&Expires=1681823558&ssig=jBLBD7n%2F0%2F	A single tree provides shade	This is an old problem. In particular, female workers working in private enterprises are the least popular. If this situation can be changed, it will also be social progress.
https://tva2.sinaimg.cn/crop.0.0.480.480.180/a62753bajw8f5eov42yxqj20dc0dc75l.jpg?KID=imgbed,tva&Expires=1681823558&ssig=WT3%2FfFfabO	Xu Mohou	Should I put it another way and ask, can I not ask for leave for one consecutive year?
https://tvax1.sinaimg.cn/crop.0.0.664.664.180/007b64prly8gehuwe9pkej30ig0ig0ug.jpg?KID=imgbed,tva&Expires=1681823558&ssig=4mkVlRFa73	Summer is coming	It must be implemented!
https://tvax2.sinaimg.cn/crop.0.0.1002.1002.180/006U8nhgly8ge1if9bltuj30ru0ru40b.jpg?KID=imgbed,tva&Expires=1681823558&ssig=06n9WAZeEZ	Lord Meow Meow-Forgot your password?	I can’t ask if I have any boyfriend or girlfriend to recommend.
https://tvax2.sinaimg.cn/crop.150.162.733.733.180/b178eaf6ly8h92tys40trj20sg0sggm4.jpg?KID=imgbed,tva&Expires=1681823559&ssig=4qcYyw6imF	Posted by Gao Chun	Forward Weibo
https://tva4.sinaimg.cn/crop.24.0.1194.1194.180/68dffc61jw8fc8tdmzm63j20yi0x6n0x.jpg?KID=imgbed,tva&Expires=1681823559&ssig=Hf5aModjHM	The rolling group of struggle	Then companies simply ignore women’s resumes.
https://tvax3.sinaimg.cn/crop.0.0.953.953.180/006jQ0nqly8ha6r7u0x3mj30qh0qh3zt.jpg?KID=imgbed,tva&Expires=1681823559&ssig=l%2Bzg7u3GVK	For you thousands of times--yz	Turn for yourself
https://tva3.sinaimg.cn/crop.0.0.180.180.180/7066e388jw1e8qgp5bmzyj2050050aa8.jpg?KID=imgbed,tva&Expires=1681823559&ssig=dr4K9v1rbg	MUajiajia	When you see resumes of a certain age, you screen them out first and then give you an interview opportunity?
https://tvax2.sinaimg.cn/crop.0.0.400.400.180/62e87a0bly8fuhnbeaegqj20b40b477v.jpg?KID=imgbed,tva&Expires=1681823559&ssig=8OO%2BPm3xJk	Listen to you speak Sanskrit	Alas, no more talking
https://tvax4.sinaimg.cn/crop.0.0.1080.1080.180/64834367ly8h1d2bshjolj20u00u0wg4.jpg?KID=imgbed,tva&Expires=1681823559&ssig=QgAgecA8LH	__Jingjing	I'm thirty and unmarried, and now I don't ask about anyone in interviews.
https://tvax4.sinaimg.cn/crop.0.0.539.539.180/0074kdVyly8h0bihfl59qj30ez0ez3yg.jpg?KID=imgbed,tva&Expires=1681823559&ssig=zJ%2Fa9a5lA5	I'll treat you as before - as time goes by	Respecting women starts from recruitment, it’s not just words, like it 👍
https://tvax3.sinaimg.cn/crop.0.0.1002.1002.180/006Dh449ly8goke9w1tegj30ru0rujut.jpg?KID=imgbed,tva&Expires=1681823559&ssig=cZFTUcS706	Basking in the sun in the garden	It must be the photo showing more details about the marriage.
https://tvax4.sinaimg.cn/crop.0.27.983.983.180/006DUPc8ly8ggbg7icewkj30rb0unq6e.jpg?KID=imgbed,tva&Expires=1681823559&ssig=UYC9LXQTDg	Shaanxi Public School Postgraduate Entrance Examination Training	I support it, but as for how to implement it and how to achieve the desired effect?
https://tvax3.sinaimg.cn/crop.0.0.664.664.180/005WAzmuly8ghvxlw6l2rj30ig0ih750.jpg?KID=imgbed,tva&Expires=1681823559&ssig=yxu28nMtqd	-I don’t really want to go to work	This is useless. What can you do if he asks you during the interview? Sue him? ? This has become a must-have question for women looking for jobs in job interviews. Those who are not married are now asked if they have any old friends.
https://tvax3.sinaimg.cn/crop.0.0.750.750.180/78381278ly8glly3r758sj20ku0kuwgc.jpg?KID=imgbed,tva&Expires=1681823559&ssig=mO%2BTPT6foE	#NAME?	A teacher who studied economic law before told us that if she is a girl, HR will ask her if she has a boyfriend. Be sure to say no, that you are not interested in this aspect. If you are a married woman, HR asks when do you plan to have a baby? Be sure to say "No, no, no, I am Dink"
https://tvax2.sinaimg.cn/crop.0.0.1080.1080.180/005vfmRdly8hck0c9g9a4j30u00u0q3h.jpg?KID=imgbed,tva&Expires=1681823560&ssig=FzmPjSDfFF	The original koi, Xiao Xiaosu	Support, support with both hands@People's Daily
https://tva4.sinaimg.cn/crop.0.0.438.438.180/bafc4cddjw8f9cty9mg98j20c60c6weo.jpg?KID=imgbed,tva&Expires=1681823560&ssig=BXOIf0vzJE	You have to be good and happy	I ask whether there is anyone to take care of the child and whether I want a second child.
https://tvax3.sinaimg.cn/crop.63.0.385.385.180/91fd5d41ly8hb6y0rsua5j20e80apq3e.jpg?KID=imgbed,tva&Expires=1681823560&ssig=d7nuu69xxI	Younger-grace	Hope to promote it nationwide
https://tvax2.sinaimg.cn/crop.0.0.960.960.180/007NfqaWly8h4b4qifqdgj30qo0qo77l.jpg?KID=imgbed,tva&Expires=1681823560&ssig=rHi2pWPQxa	Achai in the snow	Will women’s wages and subsidies during pregnancy be borne by the company?
https://tvax4.sinaimg.cn/crop.0.0.956.956.180/6729f7a6ly8h45ix5py20j20qk0qkq5d.jpg?KID=imgbed,tva&Expires=1681823560&ssig=8liooHFWEB	Lee_313	You have to fill in the form, and if you are not married, you will be asked when you will get married. Are you not in a hurry now that you are older?
https://tvax3.sinaimg.cn/crop.0.0.512.512.180/005E4f8Uly8gk88dt8638j30e80e8jxa.jpg?KID=imgbed,tva&Expires=1681823560&ssig=NExHw9BAMD	upup135	Hope it will be fully promoted!
https://tvax2.sinaimg.cn/crop.0.0.195.195.180/98b5112dly8h1py00sm30j205f05fjr8.jpg?KID=imgbed,tva&Expires=1681823560&ssig=dUrcWGNEmY	Sparkling in the clear sky	When looking for a job, every company asks about marriage and childbirth status. As long as you know you are married, you can pass directly. If you are unmarried, you will be asked about your relationship, expected marriage time, and childbirth plan.
https://tvax1.sinaimg.cn/crop.0.0.996.996.180/007EvPSbly8g4fobtsggwj30ro0rotas.jpg?KID=imgbed,tva&Expires=1681823560&ssig=XYDuKeCbek	Sky City Flying Stone	respect
https://tvax3.sinaimg.cn/crop.0.0.959.959.180/861eff15ly8h4ewg0x8xtj20qn0qnjrg.jpg?KID=imgbed,tva&Expires=1681823560&ssig=mxavc0wtmU	May I be as warm as you -	It's of no use
https://tvax1.sinaimg.cn/crop.0.0.664.664.180/828d2fb9ly8g5qc2kr9yyj20ig0igt9a.jpg?KID=imgbed,tva&Expires=1681823561&ssig=C7OFaWA0Ah	Mr. Danlon	What's the use of this statement? Just don't recruit. . .
https://tvax2.sinaimg.cn/crop.0.0.512.512.180/70dc375fly8g1uxb1fqfij20e80e8aam.jpg?KID=imgbed,tva&Expires=1681823561&ssig=0GvIiJW1j8	hanbf	Another way of thinking, what about providing appropriate tax exemptions to companies that employ a certain proportion of women of childbearing age?
https://tva2.sinaimg.cn/crop.44.94.395.395.180/4def0784jw8eoo46shvvoj20c80jrgn8.jpg?KID=imgbed,tva&Expires=1681823561&ssig=cJEarE5w1r	Hua Xu's Daydream	What are these regulations for?
https://tva4.sinaimg.cn/crop.0.0.511.511.180/807e71f3jw8ez9o37zqi2j20e80e7q3i.jpg?KID=imgbed,tva&Expires=1681823561&ssig=Fxs54wSGLv	Fire Fish Getaway	There is no problem if the government does not let companies bear the responsibility for maternity compensation.	1
https://tva2.sinaimg.cn/crop.0.0.750.750.180/005R8hKGjw8f8kqm47kntj30ku0kun0f.jpg?KID=imgbed,tva&Expires=1681823561&ssig=iAcUgRKNt%2B	Today I know that I am me, me, me	Can I ask which school your child is in and whether he is busy with homework?
https://tvax3.sinaimg.cn/crop.0.0.1002.1002.180/910bc497ly8gyd0bwqjh0j20ru0ruq6r.jpg?KID=imgbed,tva&Expires=1681823562&ssig=fsBN3v1JH0	Painting Heart_SS	Although it is a good policy, I am afraid that there are policies from above and countermeasures from below. If you don’t recruit women, what will happen to you?
https://tvax2.sinaimg.cn/crop.0.0.829.829.180/c29b6172ly8gcteg1ulpwj20n10n1mxt.jpg?KID=imgbed,tva&Expires=1681823562&ssig=cuRf4Dt%2BgQ	Aliccly	Come on, if people want to ask you still have to ask, but if you don’t ask, you can just fill it out on your own! Netting out all the useless ones, what problem will this solve? More people will be unemployed?
https://tvax4.sinaimg.cn/crop.0.0.237.237.180/76cf347bly8gyi58edr20j206l06l0st.jpg?KID=imgbed,tva&Expires=1681823562&ssig=psoLRmmooX	The irritable little Chen goes to bed late every day_	Can you not fill in your ID card and family member information before hiring? Of course, you can choose not to fill in this hahaha
https://tvax3.sinaimg.cn/crop.0.0.812.812.180/66de83bely8h98d0dpiz2j20mk0mk401.jpg?KID=imgbed,tva&Expires=1681823562&ssig=pZjaz70769	Xiaolu Xiaolu Jinfengyulu	Then just don't hire me. It's so troublesome.
https://tvax3.sinaimg.cn/crop.0.0.995.995.180/007BOKAEly8g3cplta7w1j30rn0rn0uv.jpg?KID=imgbed,tva&Expires=1681823562&ssig=9CaaZV79pH	The world's second best prime minister gave up the first place to Da Fei	It’s useless… There are policies from above and countermeasures from below.
https://tva4.sinaimg.cn/crop.29.33.365.365.180/6b5218dfjw1f1lt534rv0j20c80c7q4g.jpg?KID=imgbed,tva&Expires=1681823562&ssig=M2YnDtybtI	83 Wang Dapang	There are policies from above and countermeasures from below, but they are useless.
https://tvax1.sinaimg.cn/crop.0.0.844.844.180/62b7c310ly8hb0w4mql32j20ng0ngwgs.jpg?KID=imgbed,tva&Expires=1681823562&ssig=vNffwss6lH	Vecheyenne	In this case, women may not be hired.
https://tvax2.sinaimg.cn/crop.0.0.1080.1080.180/005zo5Lkly8fgjc5aqtegj30u00u0437.jpg?KID=imgbed,tva&Expires=1681823562&ssig=4QPweanSn%2F	Wang Jing IF	this
https://tvax3.sinaimg.cn/crop.0.0.512.512.180/77dbeab2ly8gmmz9jd0gfj20e80e8n0m.jpg?KID=imgbed,tva&Expires=1681823562&ssig=b0hanx%2BaA5	It’s classmate Haohao-	However, many companies will let you resign early in your pregnancy.
https://tvax3.sinaimg.cn/crop.0.0.1011.1011.180/70c30976ly8h02qtk9lyhj20s30s3ac1.jpg?KID=imgbed,tva&Expires=1681823562&ssig=1u58eFkNHJ	An elephant trying to lose weight	Of no use
https://tvax2.sinaimg.cn/crop.0.0.1002.1002.180/ec43caa4ly8gdi8emyzgxj20ru0ru41p.jpg?KID=imgbed,tva&Expires=1681823563&ssig=ML4sddwFtS	Teacher Xu who doesn’t gain weight	Must-ask questions for interviews
https://tvax1.sinaimg.cn/crop.0.0.1080.1080.180/007K7Mzqly8hc0dp7b8l7j30u00u0jvl.jpg?KID=imgbed,tva&Expires=1681823563&ssig=NjtYvFpqVx	Bald and clear	Do not ask about a man’s marital status
https://tvax1.sinaimg.cn/crop.0.0.1080.1080.180/b504a589ly8gmjgksp2cwj20u00u0gp9.jpg?KID=imgbed,tva&Expires=1681823563&ssig=lWvxEoywQ9	Yiyu mountains and rivers	It's just a talk. If we have the ability to allow our construction state-owned enterprises to implement 996, the majority of construction workers will be grateful to the labor law.
https://tvax1.sinaimg.cn/crop.0.0.750.750.180/00697xwXly8go4tkoly7tj30ku0kuabo.jpg?KID=imgbed,tva&Expires=1681823563&ssig=jWadxZCOAw	windmill repairman	This item is included in every form you fill out.
https://tvax2.sinaimg.cn/crop.0.0.750.750.180/76809debly8gxxgzk5nxxj20ku0kuwf5.jpg?KID=imgbed,tva&Expires=1681823563&ssig=HtpK0G8wAh	Qizaier small balls	When will it become common?
https://tvax1.sinaimg.cn/crop.0.0.1080.1080.180/006IpbpIly8gc90hcb4e6j30u00u0n09.jpg?KID=imgbed,tva&Expires=1681823563&ssig=5raw1YZN7N	It's really fatal	When filling out the application form, you have the option of married or unmarried.
https://tvax2.sinaimg.cn/crop.0.0.664.664.180/5d5a5fadly8ggxjn4gxrkj20ig0ihdgn.jpg?KID=imgbed,tva&Expires=1681823563&ssig=UuP22QC3E6	I am Mi Xiaoyun	No questions asked, resume required
https://tvax4.sinaimg.cn/crop.0.0.1080.1080.180/d43ba52cly8fh4rx2rkh8j20u00u0q71.jpg?KID=imgbed,tva&Expires=1681823563&ssig=j2s2VHoItK	Hey you come here	@长义_Lucy I don’t know when Wuhan will be able to do it
https://tvax1.sinaimg.cn/crop.0.0.1080.1080.180/0062Zo5Lly8gpzw0dbj0aj30u00u0n02.jpg?KID=imgbed,tva&Expires=1681823563&ssig=vMkkL9qPdD	White Moon Seventeenth	Reduce discrimination
https://tvax1.sinaimg.cn/crop.0.0.690.690.180/003ykHsgly8ha728xdm0ej60j60j6t9i02.jpg?KID=imgbed,tva&Expires=1681823563&ssig=9a6j3FT%2BwO	Spicy cousin	I probably wouldn’t have hired him if he didn’t say anything.
https://tvax2.sinaimg.cn/crop.0.0.986.986.180/007F7LtMly8g9u4ip8gmlj30re0re0u6.jpg?KID=imgbed,tva&Expires=1681823563&ssig=YV4LE2WFSl	Guayenagara	Capitalist: easy to handle, no women	1
https://tvax1.sinaimg.cn/default/images/default_avatar_male_180.gif?KID=imgbed,tva&Expires=1681823563&ssig=0d%2FqbpVEuT	I have candy in my pocket for you	The company simply said no, it was inappropriate. Anyway, there are various reasons to shirk it	1
https://tvax1.sinaimg.cn/crop.0.0.1080.1080.180/6dd44fe1ly8grsnhvc5hcj20u00u078l.jpg?KID=imgbed,tva&Expires=1681823564&ssig=xiOZgPmc%2Bd	wwwwwu_Qiao	How can it be
https://tvax2.sinaimg.cn/crop.0.0.512.512.180/007KIfCTly8guyy2nza8cj60e80e8t9402.jpg?KID=imgbed,tva&Expires=1681823564&ssig=B5SYd4%2BJbM	summer de summer blabla	However, there are no eggs
https://tvax1.sinaimg.cn/crop.0.0.1328.1328.180/69ab63a3ly8ftr7ol9otaj210w10wtcq.jpg?KID=imgbed,tva&Expires=1681823564&ssig=zT3n%2BigvMA	deep sea scoop	@你好understanding
https://tvax2.sinaimg.cn/crop.0.0.512.512.180/9605be51ly8gdig4c1m4qj20e80e8mxa.jpg?KID=imgbed,tva&Expires=1681823564&ssig=uwJE%2F1oUqD	chent123	[Thumbs up]
https://tvax1.sinaimg.cn/crop.0.0.996.996.180/007gy9O1ly8gbqbi717gnj30ro0rotaa.jpg?KID=imgbed,tva&Expires=1681823564&ssig=CDx9Io0xbV	aineadpaiva	I dare not say anything for fear of being punched.
https://tvax1.sinaimg.cn/crop.0.0.664.664.180/9dbe89efly8gqb27em8jej20ig0igdhi.jpg?KID=imgbed,tva&Expires=1681823564&ssig=2oyN5m5iHg	Xi Yi Ao - Du'an	It is compulsory to fill in personal information😂 How to complete it
https://tvax3.sinaimg.cn/crop.0.0.896.896.180/006b6JZrly8gne4zrz832j30ow0owgmd.jpg?KID=imgbed,tva&Expires=1681823564&ssig=0gpp%2BHHdFA	Lord of Luo Palace_	I think it’s pretty good. I support it and recommend its promotion.
https://tvax1.sinaimg.cn/crop.0.25.1242.1242.180/b94d8795ly8fgbvaj5xbjj20yi0zwjvl.jpg?KID=imgbed,tva&Expires=1681823564&ssig=iUcgNOWYGq	Little lychees are white and fat	Thumbs up

## Sheet: Sheet2
App usage habits will affect college students’ views on marriage and childbearing
avatar	m-text-cut	m-text-box	lite-bot	m-text-box1
https://tvax1.sinaimg.cn/crop.0.0.1080.1080.180/005E5evCly8h154e8w8uzj30u00u042a.jpg?KID=imgbed,tva&Expires=1681826627&ssig=BGVKBCkKiG	clear_AND_sweet	Hahaha why didn't you tell women to just cut off the Internet? Chunchun was speechless.	27000
https://tvax2.sinaimg.cn/crop.0.0.1080.1080.180/006wuNILly8gx8luj0nsej30u00u0dh4.jpg?KID=imgbed,tva&Expires=1681826627&ssig=5mEYtUX579	Doutu Pang Hu	What is the use of this research on college students? How about you stop counting how many college students get married as soon as they graduate or get married before they graduate? Once they enter society, the pressure of survival can teach many college students to start a new life.	19000	https://h5.sinaimg.cn/m/emoticon/icon/default/d_yunbei-a14a649db8.png
https://tvax1.sinaimg.cn/crop.0.0.1048.1048.180/00645EMaly8hcpx6bq4umj30t40t4mzw.jpg?KID=imgbed,tva&Expires=1681826627&ssig=%2Fhk%2BjGzd8m	Jin nian Ceng yi bu da	So is this the reason why Douban died? One thing to say, isn’t it counterproductive to do this? And don’t people know how to go to another platform?	10000	https://h5.sinaimg.cn/m/emoticon/icon/default/d_yunbei-a14a649db8.png
https://tva2.sinaimg.cn/crop.0.0.864.864.180/b4fa7e47jw8fav4pqardvj20o00o03zb.jpg?KID=imgbed,tva&Expires=1681826627&ssig=EADD840Q38	A teenager's dream u	? Blame the APP? Isn’t it because you have no money? You see, why don’t the rich take turns?	9513
https://tvax3.sinaimg.cn/crop.0.0.847.847.180/bbf3c983ly8hcrlpfhx2nj20nj0nkaak.jpg?KID=imgbed,tva&Expires=1681826627&ssig=29sXeJc6Nr	_ citrus oolong _cc	WB will indeed reduce the willingness to get married. After all, after reading this WB, my willingness to get married has indeed decreased.	7193
https://tvax2.sinaimg.cn/crop.0.0.512.512.180/0062OCXOly8hahk1xouccj30e80e8jry.jpg?KID=imgbed,tva&Expires=1681826627&ssig=vQkeO5z8ha	Disappeared and disappeared	The college students around me have made it clear that they will not get married. Why is there such a big difference from the data?	6334	https://h5.sinaimg.cn/m/emoticon/icon/_/co_niuec-7d05bc992a.png
https://tvax4.sinaimg.cn/crop.0.0.1080.1080.180/7cbec22dly8h6uwn2unnpj20u00u0q62.jpg?KID=imgbed,tva&Expires=1681826627&ssig=XVLERr2AAV	puppyzoey	A day does not end 996 A day does not consider marriage and childbirth	5699
https://tvax4.sinaimg.cn/crop.0.0.600.600.180/006GrW35ly8h9mrtviz0yj30go0gowfa.jpg?KID=imgbed,tva&Expires=1681826627&ssig=4AZUQlXIP1	When will the warm file be set?	The use of game apps mainly reduces women's willingness to marry and have children, and has almost no impact on men. Got it, don't let women play games	5076	https://face.t.sinajs.cn/t4/appstyle/expression/ext/normal/cb/2022_Flowers_org.png
https://tvax3.sinaimg.cn/crop.0.0.1080.1080.180/008hKN7Kly8gy1ijjxvkkj30u00u1435.jpg?KID=imgbed,tva&Expires=1681826627&ssig=8fcJ3IqJjm	I don't want to eat	How come you study marriage and have children all day long?	3224	https://h5.sinaimg.cn/m/emoticon/icon/default/d_heixian-1bcf71bba6.png
https://tvax1.sinaimg.cn/crop.0.0.1002.1002.180/e2a45d84ly8g8nd6akwedj20ru0rumzi.jpg?KID=imgbed,tva&Expires=1681826627&ssig=5vn3M5kpbD	Phy Hua	Haha Hupu and Xiaohong📖 can form a blind date, Weibo and Douban can carry the banner of LGBTQ	2621	https://h5.sinaimg.cn/m/emoticon/icon/others/d_doge-be7f768d78.png
https://tvax2.sinaimg.cn/crop.0.0.512.512.180/007L7Diily8hclkmhyizoj30e80e8mxb.jpg?KID=imgbed,tva&Expires=1681826627&ssig=n%2F5a7%2BSuH6	No tomato	Then why don't you try your best to remove all the apps? If that doesn't work, why don't you issue a law to ban college students from using mobile phones? Regardless of whether you are a man or a woman, the prerequisite for marriage is voluntary.	2172	https://h5.sinaimg.cn/m/emoticon/icon/default/d_tanshou-fa05d4eacf.png
https://tvax4.sinaimg.cn/crop.0.0.988.988.180/006vWfjXly8h2il4kvmqij30rg0rgq5r.jpg?KID=imgbed,tva&Expires=1681826627&ssig=371Z7ZTmMg	XIYOU-ZI	Started with APP again?	1745
https://tvax3.sinaimg.cn/crop.0.0.755.755.180/006aWFLmly8h8zb7wuvyvj30kz0kzjt2.jpg?KID=imgbed,tva&Expires=1681826627&ssig=GZgMgU76wW	Did Heng get enough sleep today?	Please, there is a negative correlation between the use of Weibo and women’s desire to have children~ What should I do, or... why don’t you call the police and arrest Mr. Jia💡	1555	https://face.t.sinajs.cn/t4/appstyle/expression/ext/normal/72/2021_kaixueji_org.png
https://tvax1.sinaimg.cn/crop.0.0.796.796.180/006ScoFMly8hbvwbngrt1j30m40m4gmy.jpg?KID=imgbed,tva&Expires=1681826627&ssig=7Y2SXGi17b	Ordinary passers-by are netizens	Of course, of course men are willing to get married, but of course women are not. You still need to count.	1114	https://h5.sinaimg.cn/m/emoticon/icon/default/d_baibai-8bfa9c2a4f.png
https://tvax2.sinaimg.cn/crop.0.0.844.844.180/008cY8L6ly8h2h6tz2ri8j30ng0ngwgw.jpg?KID=imgbed,tva&Expires=1681826627&ssig=KJET0XaLHP	Curse_visions	The two families combined cannot afford to buy a house, and then they have to have three children, right? In the end, they train the children to become assembly line workers and continue to be exploited by the capitalists. This is such a good idea. Why not clone humans?	991	https://h5.sinaimg.cn/m/emoticon/icon/default/d_keai-9aae643ce8.png
https://tvax4.sinaimg.cn/crop.0.0.1080.1080.180/75ea97ebly8g0gzacb8yej20u00u0gph.jpg?KID=imgbed,tva&Expires=1681826627&ssig=edUq62THpp	Horn bud	Because girls are more disadvantaged when they get married and have children, so why not do it if a man finds a free slave & fertility machine?	870
https://tvax2.sinaimg.cn/crop.0.0.886.886.180/007Uxkdply8hbvv3fknrpj30om0omq7a.jpg?KID=imgbed,tva&Expires=1681826627&ssig=zo3epQZO3X	I really will never stay up late again.	? In this era of paper-based exams, I think those born after 2000 should be called the post-paper students. From college entrance examination to university, they also have to take postgraduate entrance examinations and public exams to find jobs. Now everyone is more focused on improving themselves, whether they are women or men, they all focus on improving themselves. The focus is on making onese…	963
https://tvax1.sinaimg.cn/crop.0.0.512.512.180/6a6c6fdcly8gqv12otrmwj20e80e8jrk.jpg?KID=imgbed,tva&Expires=1681826627&ssig=wP9F1upTCC	Be at ease _ Hibiscus	This useless survey is published all day long, how can you solve the problem of work, housing and education?	725
https://tvax4.sinaimg.cn/crop.0.0.512.512.180/be71628aly8h5ef3w1uhuj20e80e80u0.jpg?KID=imgbed,tva&Expires=1681826636&ssig=PxxKNUdaBA	Kauu·	In this case, wouldn't it be good for a man to marry a man?	666
https://tvax4.sinaimg.cn/crop.0.0.512.512.180/005BLxlVly8had7zyede5j30e80e8jrm.jpg?KID=imgbed,tva&Expires=1681826636&ssig=I33M2zayX4	It's 717 luna	Let me teach you a way. If you ban education, you can be tricked into getting married and having children if you don’t know how to read or write.	537	https://h5.sinaimg.cn/m/emoticon/icon/default/d_keai-9aae643ce8.png
https://tvax1.sinaimg.cn/crop.0.0.1006.1006.180/45f84dcbly8go5bze16buj20ry0ryacv.jpg?KID=imgbed,tva&Expires=1681826636&ssig=No2qQoEbcg	Dig Tang Xiaoke	The survey sample size is less than 10,000, and the male-to-female ratio of the sample is unknown. Moreover, the relationship between APP usage and views on marriage and love may only be correlation, not necessarily causation.	465
https://tvax2.sinaimg.cn/crop.0.0.996.996.180/005NHx17ly8ghdowsnwoej30ro0rojst.jpg?KID=imgbed,tva&Expires=1681826636&ssig=bkSut1T4Hf	Ning Ning Xiao Meng biu	After working for two years, I no longer want to get married.	523	https://h5.sinaimg.cn/m/emoticon/icon/default/d_baibai-8bfa9c2a4f.png
https://tvax1.sinaimg.cn/crop.0.0.750.750.180/75084e39ly8gcttbegwbej20ku0kuact.jpg?KID=imgbed,tva&Expires=1681826636&ssig=PDNIJTDlXk	Onion eating ants	Lock them up and mate, once and for all. You don’t have to blame this and that every day. Anyway, you are right, and it is the common people who are wrong.	307	https://face.t.sinajs.cn/t4/appstyle/expression/ext/normal/cb/2022_Flowers_org.png
https://tvax4.sinaimg.cn/crop.0.0.1080.1080.180/53d67341ly8h669gndz9nj20u00u03yv.jpg?KID=imgbed,tva&Expires=1681826636&ssig=OUbi%2FzMf96	Want to be a meow meow	Hahahaha, why do you think this last summary is a bit accurate...there is a negative correlation when using vb	248	https://h5.sinaimg.cn/m/emoticon/icon/default/d_xiaoku-f2bd11b506.png
https://tvax1.sinaimg.cn/crop.0.0.646.646.180/0072xqLily8hcglow1abij30hy0hyjus.jpg?KID=imgbed,tva&Expires=1681826636&ssig=WuA1cRBAOy	Bear zhi	We should follow up and investigate whether these 61% students got married when they reached their ideal marriage age.	209	https://h5.sinaimg.cn/m/emoticon/icon/default/d_bingbujiandan-9955880b30.png
https://tvax3.sinaimg.cn/crop.0.0.512.512.180/005ECUOoly8hbb7b8k675j30e80e8t9h.jpg?KID=imgbed,tva&Expires=1681826636&ssig=mfVAtoi%2Bm0	Human blessing	So Douban🈚...	213
https://tvax3.sinaimg.cn/crop.0.0.714.714.180/e8126e21ly8hbv50b9k5xj20ju0jumzq.jpg?KID=imgbed,tva&Expires=1681826636&ssig=5mT1QUmj5a	DanceintheMist	Can the use of this app be related to fertility wishes? ? ? ? Well, I use them all except Hupu.	137
https://tvax3.sinaimg.cn/crop.0.0.1080.1080.180/697d01a8ly8hb3flf48xbj20u00u076r.jpg?KID=imgbed,tva&Expires=1681826636&ssig=OsIVsOQ2RL	Bingbing milk chocolate	Why don't you arrest all these users?	131	https://face.t.sinajs.cn/t4/appstyle/expression/ext/normal/72/2021_kaixueji_org.png
https://tvax2.sinaimg.cn/crop.0.0.1080.1080.180/71f655e9ly8gp60xxhatnj20u00u0gsx.jpg?KID=imgbed,tva&Expires=1681826636&ssig=Nb3UJYDcbz	asdgdsaas	In this economy, the stock market has plummeted, the average salary is so low, and everyone is locked up at home. Are you still getting married and having children?	113
https://tvax2.sinaimg.cn/crop.0.0.828.828.180/005HEyFyly8ghq6f21u3ej30n00n076a.jpg?KID=imgbed,tva&Expires=1681826636&ssig=%2Fgxo8e36Le	A summer Xia Xing.	If experts really like research so much, why not lead by example and give birth to 108 children?	89	https://h5.sinaimg.cn/m/emoticon/icon/default/d_xingxingyan-c64b6a744b.png
https://tvax2.sinaimg.cn/crop.0.0.886.886.180/007Uxkdply8hbvv3fknrpj30om0omq7a.jpg?KID=imgbed,tva&Expires=1681826636&ssig=266n%2B%2ByuS%2F	I really will never stay up late again.	And I think there is no difference between men and women. There is no need to say the last sentence. College students are all looking for jobs to improve themselves and support themselves. Besides, you don’t go to college to fall in love with your marriage partner. Why didn’t you call the police when you had time to investigate this? Or you can just open a matchmaking agency in college and get th…	115	https://h5.sinaimg.cn/m/emoticon/icon/others/d_erha-139d0e07bd.png
https://tvax2.sinaimg.cn/crop.0.0.886.886.180/007Uxkdply8hbvv3fknrpj30om0omq7a.jpg?KID=imgbed,tva&Expires=1681826636&ssig=266n%2B%2ByuS%2F	I really will never stay up late again.	Studying this is a waste of time. The younger generation is not just college students. I really feel that the cost of falling in love and getting married is not as good as improving yourself first. If, ah, if you break up, both parties will only lose. I have seen too many, and in the end The end result is a breakup, and the time and money spent by both parties on each other are wasted, so I think…	108
https://tvax1.sinaimg.cn/crop.0.0.512.512.180/006Q6V16ly8hc8enzlog0j30e80e83yx.jpg?KID=imgbed,tva&Expires=1681826636&ssig=vT%2FYUCQwcj	Ihonokishi	Still a woman	68
https://tvax4.sinaimg.cn/crop.0.0.996.996.180/006aAiftly8g9byjzissrj30ro0rodi4.jpg?KID=imgbed,tva&Expires=1681826636&ssig=znFv3JglWx	Zhi ma er Bai	Haha, is it okay for the next report to start with the quality of Chinese men?	80	https://h5.sinaimg.cn/m/emoticon/icon/default/d_aini-09d5f3f870.png
https://tvax1.sinaimg.cn/crop.0.0.703.703.180/007cDnn2ly8hbc4gcvb8mj30jj0jjq52.jpg?KID=imgbed,tva&Expires=1681826636&ssig=Qjuuv7zEY3	#NAME?	Why do we keep catching women every day to get married and have children, right?	81	https://h5.sinaimg.cn/m/emoticon/icon/default/d_heixian-1bcf71bba6.png
https://tvax3.sinaimg.cn/crop.0.0.750.750.180/bdabedc6ly8fvua6iqf27j20ku0kujto.jpg?KID=imgbed,tva&Expires=1681826636&ssig=wcs0s3Z0Rk	Argentum_·v·	It should be that there are these users first, and then a crowd gathers in a certain app.	57
https://tvax2.sinaimg.cn/crop.0.0.1080.1080.180/005Q4RMLly8h6llbhjonhj30u00u079i.jpg?KID=imgbed,tva&Expires=1681826636&ssig=KR05blQPN6	A large cup of custom-made matcha frappuccino _	Fewer and fewer people want to have children after working. . . You don’t need to look at the APP, just look at other people’s faces.	48
https://tvax1.sinaimg.cn/crop.0.0.1002.1002.180/006GklWTly8gevsmwwhfdj30ru0ruaf9.jpg?KID=imgbed,tva&Expires=1681826636&ssig=urvLPGHyV%2F	Hu na na's shovel officer	For example, apps like Flush cannot be used. After using them, I no longer want to get married and have children.	50
https://tvax4.sinaimg.cn/crop.0.0.1002.1002.180/007dFfBRly8h1wtt9daixj30ru0ru79k.jpg?KID=imgbed,tva&Expires=1681826638&ssig=%2BJ9pMkL4Jz	Think of an id name for p.	There's nothing you can do about it, why don't you call the police?	40
https://tvax2.sinaimg.cn/crop.0.0.1080.1080.180/0072l3nGly8gmgauku1hij30u00u0aci.jpg?KID=imgbed,tva&Expires=1681826638&ssig=2CaawEZMmX	Xiao Ou caught a sea.	When I was studying, I would get married. After I went to work, I would get married.	44
https://tvax3.sinaimg.cn/crop.0.0.512.512.180/0066YPdRly8fv62dvjwr7j30e80e80tc.jpg?KID=imgbed,tva&Expires=1681826638&ssig=ALXpUuqF1Q	Old miaoda _	What's wrong, the traffic password is lost? ? You talk about women all day long, why don't you say whether the decline in marriage and childbearing is because of you... Your Weibo has indeed lowered my willingness to marry and have children.	32	https://h5.sinaimg.cn/m/emoticon/icon/default/d_hehe-0be7e6251f.png
https://tvax2.sinaimg.cn/crop.0.0.512.512.180/89d71773ly8h2u8wa4x5ej20e80e83yx.jpg?KID=imgbed,tva&Expires=1681826638&ssig=gLVMFVy%2Fxr	Cook a little fresh _ _	Correlation is correlation, correlation is not causation	30
https://tvax3.sinaimg.cn/crop.0.0.996.996.180/a5280b65ly8havez5q8mcj20ro0rojsp.jpg?KID=imgbed,tva&Expires=1681826638&ssig=w8yZJRZYlO	Luxi w- fishing edition	Read	30
https://tvax3.sinaimg.cn/crop.0.0.800.800.180/006eQ9ZFly8h9c17zud39j30m80m80ty.jpg?KID=imgbed,tva&Expires=1681826638&ssig=uFmynN%2FmSw	The other side of the sea is not the sea _	What’s the next step to close Weibo and Douban?	22	https://h5.sinaimg.cn/m/emoticon/icon/default/d_taikaixin-b7d86de3fd.png
https://tvax3.sinaimg.cn/crop.0.0.512.512.180/00793rygly8h2dmdnk0vzj30e80e83ym.jpg?KID=imgbed,tva&Expires=1681826638&ssig=HTv1R94Suz	Childlike heart in apple	It’s not that apps have influenced college students’ concepts of marriage and childbearing. It can only be said that the angles of news or topics spread by different apps are different, and the audiences of different apps are also different. How can it be that the real influence on marriage and childbearing is the media that spreads the facts? In the final analysis, it is still this Are you proud…	19	https://h5.sinaimg.cn/m/emoticon/icon/default/d_yunbei-a14a649db8.png
https://tvax2.sinaimg.cn/crop.0.0.996.996.180/7193212bly8gpj331hlhsj20ro0rogn7.jpg?KID=imgbed,tva&Expires=1681826638&ssig=bDSvkjAxQ4	Alone and alone, I return to Tian City.	The platform you posted this news on is also an app.	19	https://h5.sinaimg.cn/m/emoticon/icon/doraemon/dr_01chijing-31d5542cca.png
https://tvax4.sinaimg.cn/crop.0.0.600.600.180/ecc06019ly8hca32zgnu8j20go0gomxx.jpg?KID=imgbed,tva&Expires=1681826638&ssig=Cp2sIYopw4	Dead soldier without seeing flesh and blood	Blame the APP? The post-90s generation is no longer able to push the social beasts, so it’s time to start researching the post-00s generation.	33	https://h5.sinaimg.cn/m/emoticon/icon/others/h_zan-44ddc70637.png
https://tvax2.sinaimg.cn/crop.233.83.258.258.180/6009cf5aly8ha4lu0usmqj20j60pb0yi.jpg?KID=imgbed,tva&Expires=1681826638&ssig=tt4cLixKzM	Cheese rice cake leaves	So the next step is to turn off WB and stop girls from playing games, right?	20
https://tvax3.sinaimg.cn/crop.0.0.996.996.180/007hwXsGly8gt7bdgbfv9j30ro0romz6.jpg?KID=imgbed,tva&Expires=1681826638&ssig=V9igvGui8c	Xunwu y	Whether you get married or not is none of your business.	14	https://face.t.sinajs.cn/t4/appstyle/expression/ext/normal/cb/2022_Flowers_org.png
https://tvax4.sinaimg.cn/crop.0.0.376.376.180/006v19CYly8ha2zbj2r1wj30ag0agdgj.jpg?KID=imgbed,tva&Expires=1681826638&ssig=1ssATQ4auF	Violet	Whether I get married or not has nothing to do with the app😅	11
https://tvax2.sinaimg.cn/crop.0.0.512.512.180/6ff4a665ly8g34f1y98sqj20e80e8wet.jpg?KID=imgbed,tva&Expires=1681826638&ssig=s0Zx08y%2Bn1	Jun in the tree _ _ _ _	As we all know, whether it will and whether it can be are two different things.	13
https://tvax3.sinaimg.cn/crop.112.400.262.262.180/005Kc1Kzgy1fh1950fvjyj30f00qo1kx.jpg?KID=imgbed,tva&Expires=1681826638&ssig=6CAsuNuDcp	Xiao Zhu _Sai51338	Should the next step be to say that breathing affects fertility? Just don’t mention education and housing prices?	8
https://tvax4.sinaimg.cn/crop.0.0.512.512.180/005PL4Fhly8gjfd36im6hj30e80e8q3n.jpg?KID=imgbed,tva&Expires=1681826638&ssig=7e0ngJ9C0H	Late stage of ugliness	Why don't you just say that uneducated women are more willing to get married and have children, and suggest that women's educational qualifications be cancelled?	8	https://h5.sinaimg.cn/m/emoticon/icon/default/d_xixi-643ef6e48d.png
https://tvax4.sinaimg.cn/crop.0.0.512.512.180/a90346e9ly8hd2xat8yvtj20e80e8wfm.jpg?KID=imgbed,tva&Expires=1681826638&ssig=NkmMxBPJd6	Ten thousand bacteria	Hahahahahahahahahahahahahahahahaha Hupu’s basic male users and they don’t have to have children, of course they have a strong desire to have children.	11	https://h5.sinaimg.cn/m/emoticon/icon/others/d_doge-be7f768d78.png
https://tvax1.sinaimg.cn/crop.0.0.996.996.180/006bdr9qly8gzanib3300j30ro0romy8.jpg?KID=imgbed,tva&Expires=1681826638&ssig=urj0U7kkam	Cosmic wandering star	Ah, yes, yes	5	https://face.t.sinajs.cn/t4/appstyle/expression/ext/normal/72/2021_kaixueji_org.png
https://tvax3.sinaimg.cn/crop.0.0.1080.1080.180/49cd3c73ly8ggy8isx4lyj20u00u0tc7.jpg?KID=imgbed,tva&Expires=1681826640&ssig=os2htS4tQP	Feifei Fiona	Nonsense, of course the more you know, the harder it will be to be fooled! Why do we need to disconnect girls from the Internet?	13
https://tvax3.sinaimg.cn/crop.0.0.960.960.180/007d3xDzly8h2ma1l3nhuj30qo0qowgp.jpg?KID=imgbed,tva&Expires=1681826640&ssig=%2FSs%2BDnAVb0	Change my ID. No one knows me anymore.	Why are you still posting on Weibo? Why don’t you take it off Weibo immediately?	9	https://h5.sinaimg.cn/m/emoticon/icon/default/d_xixi-643ef6e48d.png
https://tvax3.sinaimg.cn/crop.0.0.1080.1080.180/7f53a8b3ly8hbignda8a7j20u00u0780.jpg?KID=imgbed,tva&Expires=1681826640&ssig=IfiIObso5d	Self-discipline, self-discipline and free man w	I suggest that the investigators don’t scold you for nothing. Don’t you know if it’s a problem with the app?	4
https://tvax4.sinaimg.cn/crop.0.0.1080.1080.180/4f0d0b36ly8hbvfx2bwe0j20u00u0418.jpg?KID=imgbed,tva&Expires=1681826640&ssig=Kdo7GUR7Ro	Unforgetted Star B Xuan Jing meteorite	There is a negative correlation between housing prices and Chinese people’s willingness to marry and have children. Why haven’t you done any research?	4
https://tva2.sinaimg.cn/crop.0.0.512.512.180/694c8d64jw8ep3k5k8ux8j20e80e8mxi.jpg?KID=imgbed,tva&Expires=1681826640&ssig=lfSxfcbTUi	Susan-s Twitter	To put it bluntly, the boys around me also have low aspirations.	4
https://tvax4.sinaimg.cn/crop.0.0.1080.1080.180/008rlMuYly8h1tswm3ce4j30u00u0wgi.jpg?KID=imgbed,tva&Expires=1681826640&ssig=g1TRRPFzc3	Honest people care for honest pigs	sharp. // @ Pyrotechnic Paranoia: Reply @嗷嗷woo Cerebellar Ax: Those people are very double-standard. The female characters in the two-dimensional games played for men are as fierce as balls, and the female characters have been restrained enough. . . //@冰火人when will you come: “The use of game apps mainly reduces women’s willingness to marry and have children, and has almost no impact on men.” Got …	1	https://face.t.sinajs.cn/t4/appstyle/expression/ext/normal/cb/2022_Flowers_org.png
https://tvax4.sinaimg.cn/crop.0.0.512.512.180/9b84008dly8gu713xdy74j20e80e8dg6.jpg?KID=imgbed,tva&Expires=1681826640&ssig=no2gMFRBdA	Living is not for me. For whom?	In this environment, don’t force me to scold you.	6	https://h5.sinaimg.cn/m/emoticon/icon/default/d_jiyan-9f343230f4.png
https://tvax2.sinaimg.cn/crop.0.0.1080.1080.180/006x3KAmly8h35vz1hl64j30u00u00v1.jpg?KID=imgbed,tva&Expires=1681826640&ssig=Pu2jzgXjvY	An Anyan _	Laughing to death, what a good person to skip the essence and look at the phenomenon.	4
https://tvax3.sinaimg.cn/crop.0.0.1080.1080.180/008pHnenly8hc0zye5tfsj30u00u00w2.jpg?KID=imgbed,tva&Expires=1681826640&ssig=%2FsIf9Tucwj	_ Speak less.	Why don’t you let us women study?	5
https://tvax2.sinaimg.cn/crop.0.0.996.996.180/0084IbP2ly8gtauhu78g6j30ro0ro0u5.jpg?KID=imgbed,tva&Expires=1681826640&ssig=Eru7wUTTE%2F	Have a warm autumn sun	Oh 🙄	2
https://tvax1.sinaimg.cn/crop.0.0.703.703.180/007cDnn2ly8hbc4gcvb8mj30jj0jjq52.jpg?KID=imgbed,tva&Expires=1681826640&ssig=n9OusKC6mM	#NAME?	Mr. Jia, he said Weibo is negatively related! Did you see it	5
https://tvax4.sinaimg.cn/crop.0.0.1080.1080.180/008rlMuYly8h1tswm3ce4j30u00u0wgi.jpg?KID=imgbed,tva&Expires=1681826640&ssig=g1TRRPFzc3	Honest people care for honest pigs	Sperm pot? //@lizzie confession book: Reply to @白白水性的生活: I don’t understand how groups of men open countless topics to share their girlfriend’s photos, body data, comments on doi’s feelings... The scary thing is that this group of people are not all qualified regardless of their academic qualifications. Mr. Baizi has a Dr. He has a medical insurance and then he has to stand up and say that he is …	1	https://h5.sinaimg.cn/m/emoticon/icon/default/d_xiaoku-f2bd11b506.png
https://tvax4.sinaimg.cn/crop.0.0.1080.1080.180/008rlMuYly8h1tswm3ce4j30u00u0wgi.jpg?KID=imgbed,tva&Expires=1681826640&ssig=g1TRRPFzc3	Honest people care for honest pigs	Yes. //@ The first extreme body: People can only have everything when they are alive, and they can’t take anything with them after death, neither money nor descendants. Therefore, there is no essential difference between unmarried people and breeding slaves. After death, everything will be in vain, and it is meaningful to work hard to live well in the present. //@Young man’s dream u:? Blame the A…
https://tvax4.sinaimg.cn/crop.0.0.1080.1080.180/008rlMuYly8h1tswm3ce4j30u00u0wgi.jpg?KID=imgbed,tva&Expires=1681826640&ssig=g1TRRPFzc3	Honest people care for honest pigs	Because women want men to work hard to make money, and men want women to be gentle and easy to bully. This is the original intention of most ordinary people to get married. //@Kauu·: In this case, wouldn’t it be good for a man to marry a man?
https://tvax1.sinaimg.cn/crop.0.0.996.996.180/bfc4bc0aly8gmulrtmo0cj20ro0ro769.jpg?KID=imgbed,tva&Expires=1681826640&ssig=rT5VBSibgC	Diaphantine	This Weibo can lower the birth rate even more. Thank you for your support.	3	https://h5.sinaimg.cn/m/emoticon/icon/default/d_tian-3b1ce0a112.png
https://tvax1.sinaimg.cn/crop.0.0.1002.1002.180/006C8GlGly8gjp94f6w2sj30ru0rujt3.jpg?KID=imgbed,tva&Expires=1681826640&ssig=5k5xEujBjO	Little ambassador ttian	If there is no need to have children, it will have no impact on women!	6
https://tvax4.sinaimg.cn/crop.0.0.512.512.180/005DTOnzly8hb95dg7m5lj30e80e8jrw.jpg?KID=imgbed,tva&Expires=1681826640&ssig=gewHDFrXLB	_ baa baa.	Doesn’t the app come from life?	4	https://h5.sinaimg.cn/m/emoticon/icon/default/d_feijie-c1df37ef03.png
https://tvax2.sinaimg.cn/crop.0.0.1080.1080.180/0066mzbBly8h3zigr4oolj30u00u0t9t.jpg?KID=imgbed,tva&Expires=1681826640&ssig=9y9n6T27JE	No.7 Qingshan	College students——leeks from the bottom of the world	4	https://h5.sinaimg.cn/m/emoticon/icon/default/d_jiyan-9f343230f4.png
https://tvax1.sinaimg.cn/crop.0.0.1080.1080.180/89e7f22fly8h1nkxeq5wuj20u00u0q3n.jpg?KID=imgbed,tva&Expires=1681826640&ssig=8kC3SjPLrx	Do it simply, crisp and small.	So? Do you want to ban the app?	3
https://tvax1.sinaimg.cn/crop.0.0.512.512.180/006QtCfCly8hb1z7ku3lpj30e80e8js2.jpg?KID=imgbed,tva&Expires=1681826643&ssig=QFUCAtw9P1	Don't blame me for being ruthless.	It’s hard not to support //@ Tang Seng-Love to Wash Your Hair: Then call the police	1	https://h5.sinaimg.cn/m/emoticon/icon/others/w_xianhua-f902c37199.png
https://tvax4.sinaimg.cn/crop.0.0.512.512.180/006KYrvDly8goxbo8ed1rj30e80e8mxr.jpg?KID=imgbed,tva&Expires=1681826643&ssig=W1E0uPodvZ	Did I win the super prize today?	app: There are so many inexplicable crimes that I have to bear	3
https://tvax1.sinaimg.cn/crop.0.0.960.960.180/006PwWKSly8h1l6i5y5s5j30qo0qo769.jpg?KID=imgbed,tva&Expires=1681826643&ssig=0QFsa2aEJu	A painting Clarity_	You might as well investigate the number of women and children who are trafficked every year.	6	https://h5.sinaimg.cn/m/emoticon/icon/others/d_erha-139d0e07bd.png
https://tvax4.sinaimg.cn/crop.0.0.996.996.180/007VLH9Dly8g5hn8qut63j30ro0rognv.jpg?KID=imgbed,tva&Expires=1681826643&ssig=Brb4iORoeO	Oda cake with technical problems for the second time	This hot search makes me feel that this country really doesn’t want to treat women as human beings.	8	https://face.t.sinajs.cn/t4/appstyle/expression/ext/normal/3d/2022_wow_org.png
https://tvax1.sinaimg.cn/crop.0.0.512.512.180/006Y6BrNly8gvg87de4ivj60e80e840f02.jpg?KID=imgbed,tva&Expires=1681826643&ssig=Wxp%2FtH%2FLGn	Aloysiaaoao	Ban Weibo soon	2	https://h5.sinaimg.cn/m/emoticon/icon/others/d_doge-be7f768d78.png
https://tvax3.sinaimg.cn/crop.0.0.282.282.180/0073BCVJly8h1o9zmusszj307u07u0lg.jpg?KID=imgbed,tva&Expires=1681826643&ssig=A1OGop9kFG	A unique little leaf	College students have not experienced severe beatings from society, wait and see when they start working	2	https://h5.sinaimg.cn/m/emoticon/icon/others/d_doge-be7f768d78.png
https://tvax2.sinaimg.cn/crop.0.0.1080.1080.180/c007bbb3ly8hcyih97uspj20u00u0q75.jpg?KID=imgbed,tva&Expires=1681826643&ssig=Gy9wTpTKXI	Wine yolk	Are you okay?	2
https://tvax4.sinaimg.cn/crop.0.0.512.512.180/685ca0d3ly8h1xi5p3ewoj20e80e8wf4.jpg?KID=imgbed,tva&Expires=1681826643&ssig=rH7DfxtycU	Weier Vera	What a fart	3	https://h5.sinaimg.cn/m/emoticon/icon/default/d_xixi-643ef6e48d.png
https://tvax2.sinaimg.cn/crop.0.0.828.828.180/4427ce6aly8gxfkfm73buj20n00n0myn.jpg?KID=imgbed,tva&Expires=1681826643&ssig=VzkSvMiRlW	Youzai is a cat slave who invites people to eat spicy Sichuan food.	Are you kidding me?	2
https://tvax3.sinaimg.cn/crop.0.0.1080.1080.180/006xQY56ly8hczpl2s465j30u00u0dhs.jpg?KID=imgbed,tva&Expires=1681826643&ssig=sd%2BT%2ByVT7j	Outline the garden of love-	Then call the police and stop studying.	5
https://tvax3.sinaimg.cn/crop.0.0.1080.1080.180/0065rTJuly8hcv2al4z2aj30u00u0mzw.jpg?KID=imgbed,tva&Expires=1681826643&ssig=B%2Bu4mvJ5Je	Xindong pickup truck	If I wasted two minutes reading this Weibo, I would be two minutes late in finding a partner. Indeed	2	https://h5.sinaimg.cn/m/emoticon/icon/others/d_doge-be7f768d78.png
https://tvax3.sinaimg.cn/crop.0.0.1080.1080.180/005LxYtdly8h4iy73smncj30u00u0tb6.jpg?KID=imgbed,tva&Expires=1681826643&ssig=rLTtK95IUc	Lemon chestnut shell	It's like you used R to run a regression analysis model. Although the coefficient of each variable is negative, your p-value for each item exceeds 0.5, but the expert doesn't care, he only looks at the coefficient.	2
https://tvax4.sinaimg.cn/crop.0.0.512.512.180/007daT5Uly8h8vr6309lzj30e80e8jrz.jpg?KID=imgbed,tva&Expires=1681826643&ssig=tljxvyPJWc	I have a latte. Do you want to renew your life?	dink	1
https://tvax2.sinaimg.cn/crop.0.0.512.512.180/656b4f83ly8gzxxrq6u7jj20e80e8gly.jpg?KID=imgbed,tva&Expires=1681826643&ssig=fB0sNu1HC3	Change the name this time.	I can only say that they are worthy of being college students. It is recommended that these college students who participated in the survey be followed up and analyzed with a five-year and ten-year cycle.	2	https://face.t.sinajs.cn/t4/appstyle/expression/ext/normal/72/2021_kaixueji_org.png
https://tvax4.sinaimg.cn/crop.0.0.1080.1080.180/69ca82e4ly8gg1yca0l93j20u00u076j.jpg?KID=imgbed,tva&Expires=1681826643&ssig=9OtmO0OaLP	Ashuo Ashuo	After suffering a severe beating from society, who else wants to get married?	2	https://h5.sinaimg.cn/m/emoticon/icon/default/d_guile-a8a737d3a0.png
https://tvax4.sinaimg.cn/crop.0.0.996.996.180/69779811ly8g2ah0wd5lkj20ro0rodi8.jpg?KID=imgbed,tva&Expires=1681826643&ssig=a1swIo9vRP	Pure color dazzling _aj9	It talks clearly about gender. How many women can make up the 61%? Is it essentially related to the app? Relationship.	3	https://h5.sinaimg.cn/m/emoticon/icon/others/d_doge-be7f768d78.png
https://tvax3.sinaimg.cn/crop.0.0.1080.1080.180/007kIt1rly8gtd5llh9efj30u00u0q5r.jpg?KID=imgbed,tva&Expires=1681826643&ssig=34TQ5KMfkp	Kokura kanai ne	Haha, it’s hard to just stop using any apps and ban them all.	1
https://tvax2.sinaimg.cn/crop.0.0.512.512.180/006o5v1kly8h8s0e5fag6j30e80e8aao.jpg?KID=imgbed,tva&Expires=1681826643&ssig=LMExK32YJt	EtHereAL0619	So we are preparing to let women quit the Internet.	2	https://h5.sinaimg.cn/m/emoticon/icon/default/d_chijing-59b444adb6.png
https://tvax2.sinaimg.cn/crop.0.0.1080.1080.180/008j1204ly8h7wosn62soj30u00u0dia.jpg?KID=imgbed,tva&Expires=1681826643&ssig=j3UbvhFw1Q	Kuma has no worries.	It's all the woman's fault. By the way, the uterus grows in women, and we love to have children. Do you care?	5	https://h5.sinaimg.cn/m/emoticon/icon/default/d_tanshou-fa05d4eacf.png
https://tvax2.sinaimg.cn/crop.0.0.1080.1080.180/008rH9yuly8h9kfv6t352j30u00u0q4x.jpg?KID=imgbed,tva&Expires=1681826643&ssig=9ljjRvNAAM	Lose shrimp balls	I really don’t blame the app. College students have eyes. Just look at the marriages in this society and you will know.	2	https://h5.sinaimg.cn/m/emoticon/icon/doraemon/dr_03haipa-32e9b53caf.png
https://tvax1.sinaimg.cn/crop.0.0.1080.1080.180/8ea87dfbly8gmxkwsaq2yj20u00u0tb2.jpg?KID=imgbed,tva&Expires=1681826646&ssig=IHz2DLFXpG	Don't go to the dock and make French fries on the spot	If you really don’t have anything to study, you don’t have to study it.	1
https://tvax4.sinaimg.cn/crop.0.0.512.512.180/ae0ee07dly8hahed3c9uwj20e80e8dgf.jpg?KID=imgbed,tva&Expires=1681826646&ssig=Eam6sBWQph	Sanitation worker who sweeps Sophora japonica flowers	There is a positive correlation for men and a negative correlation for women~ Because men have a vested interest in marriage and family. They don’t have to give birth to children with their own surname. They work to earn money. Men don’t have to do housework. If I were a man, I would also be willing to find one. The little girl will cook for me to give birth to the baby.	5	https://h5.sinaimg.cn/m/emoticon/icon/default/d_keai-9aae643ce8.png
https://tvax1.sinaimg.cn/crop.0.0.864.864.180/0082A2Ytly8h8pkp0uvcfj30o00o0mx1.jpg?KID=imgbed,tva&Expires=1681826646&ssig=hbAbvcO3L4	It seems that I can't come back.	Then reduce taxes for APP companies that are positively related, and increase taxes for those that are negatively related.	3
https://tvax4.sinaimg.cn/crop.0.0.1002.1002.180/006AKevVly8gia270bykwj30ru0rudhu.jpg?KID=imgbed,tva&Expires=1681826646&ssig=j75omr7GnI	Suiyi l	Picture comments	2
https://tvax2.sinaimg.cn/crop.0.0.828.828.180/006bNG2tly8h92o8g0w9nj30n00n0wfl.jpg?KID=imgbed,tva&Expires=1681826646&ssig=ZGWIsp8qS9	Linyedu	I need you to take care of me. I won’t marry you. I’m so useless.	3
https://tva1.sinaimg.cn/crop.0.0.664.664.180/006EHCI8jw8fbkmoz22z2j30ig0igdhg.jpg?KID=imgbed,tva&Expires=1681826646&ssig=6rjaOy3h6S	Squatting on the side of the road and eating pig's trotters	You don’t talk about salary, you don’t talk about housing prices, you blame other people’s apps
https://tvax4.sinaimg.cn/crop.0.0.1080.1080.180/0068yAf1ly8hcoinu2je4j30u00u0tc1.jpg?KID=imgbed,tva&Expires=1681826646&ssig=JD6%2FY58CCe	Daniel of the godfather	So funny
https://tvax4.sinaimg.cn/crop.0.0.1080.1080.180/006PayCcly8h8xxk7m09sj30u00u00v6.jpg?KID=imgbed,tva&Expires=1681826646&ssig=ibtT7w7ETT	Call me Apau.	It’s so bad, the economy is in shit, why are you still blaming girls for using apps? Typical upper-level contradictions have been transformed into internal contradictions among the people.	4
https://tvax3.sinaimg.cn/crop.0.0.664.664.180/006FWmGAly8g5izmc3xkmj30ig0igdil.jpg?KID=imgbed,tva&Expires=1681826646&ssig=hMXk94hAg2	Qing ning qi mi mi	[Yunbei]		https://h5.sinaimg.cn/m/emoticon/icon/default/d_yunbei-a14a649db8.png
https://tvax2.sinaimg.cn/crop.0.0.996.996.180/007OeVuJly8gt0zahghuzj30ro0ro3zx.jpg?KID=imgbed,tva&Expires=1681826646&ssig=85vg6yY%2F8L	Ba la la gu Ji	I silently said that the school where the news appeared felt like me, and it was very similar to my university in Hunan, which is related to foreign affairs.
https://tva4.sinaimg.cn/crop.0.0.640.640.180/005EPh9cjw8eswu9dr7toj30hs0hsaak.jpg?KID=imgbed,tva&Expires=1681826646&ssig=u5RyAUNsaz	Cherry meatballs have miracles.	To put it bluntly, these are all sequelae of the Internet
https://tvax2.sinaimg.cn/crop.0.0.512.512.180/749d5267ly8h5j6ttztqzj20e80e8wer.jpg?KID=imgbed,tva&Expires=1681826646&ssig=PIXemWGef7	Your big application suddenly appeared	If you are unhappy, go to soul.	4
https://tvax3.sinaimg.cn/crop.0.0.1080.1080.180/a0c3f741ly8h9uykdy74jj20u00u00yf.jpg?KID=imgbed,tva&Expires=1681826646&ssig=VM1AidDdJ%2F	_ It's hee hee.	University Student Union, try surveying working professionals	3	https://h5.sinaimg.cn/m/emoticon/icon/default/d_baibai-8bfa9c2a4f.png
https://tvax4.sinaimg.cn/crop.0.0.996.996.180/d0c75314ly8gsb8zgx7hgj20ro0rpwfk.jpg?KID=imgbed,tva&Expires=1681826646&ssig=NWZ89WJC5I	The big devil of Tu Yue's family	How come these university research centers are thinking about getting people married and having children every day? If people want to fall in love, they can fall in love, if they want to get married, they can get married, and if they want to have children, they can have children. Are you here to dictate? Use you to list various survey proportion results? Eat carrots and worry less🙃 If you really …	1
https://tvax2.sinaimg.cn/crop.0.0.1080.1080.180/6b6e500cly8ha1266ki3lj20u00u0433.jpg?KID=imgbed,tva&Expires=1681826646&ssig=RZeqMBCi%2BM	Xiheni	It’s hard to say whether this generation even has a pension or not. If they have children, society will not control them. They have to cut the leek to the end.	1	https://h5.sinaimg.cn/m/emoticon/icon/default/d_chigua-7a95e6efc4.png
https://tvax2.sinaimg.cn/crop.0.0.1002.1002.180/005O44L9ly8gm4ak2qyxhj30ru0ru0ul.jpg?KID=imgbed,tva&Expires=1681826646&ssig=Sp5EhZvPaP	The second dog gave up.	Statistics show that the use of Lily.com is highly positively correlated with the intention to get married, while the marriage rate among active users of Zuoyebang is pitifully low.	5	https://h5.sinaimg.cn/m/emoticon/icon/default/d_xiaoku-f2bd11b506.png
https://tvax1.sinaimg.cn/crop.0.0.1080.1080.180/005DLun8ly8hcobxjrq1aj30u00u178j.jpg?KID=imgbed,tva&Expires=1681826646&ssig=dtbEtP45pm	Dyo_Collapsar	[be surprised]	1	https://h5.sinaimg.cn/m/emoticon/icon/default/d_chijing-59b444adb6.png
https://tvax1.sinaimg.cn/crop.0.0.828.828.180/005NSEt7ly8grccmzj0a9j30n00n0abu.jpg?KID=imgbed,tva&Expires=1681826646&ssig=YJqLoVunQk	Anke -S	There have been many hot searches on this topic. Don’t you still understand why you don’t get married? The summary is as follows: First: Widow-style parenting. Second: education cost ➕ cost of living.	8
https://tvax1.sinaimg.cn/crop.0.0.1052.1052.180/a6145205ly8h4pdq1d6grj20t80t80um.jpg?KID=imgbed,tva&Expires=1681826646&ssig=zlCwGDw6mV	Xiao Zhang can still eat two cakes when he is full.	Um……		https://h5.sinaimg.cn/m/emoticon/icon/default/d_bingbujiandan-9955880b30.png
https://tvax3.sinaimg.cn/crop.0.0.995.995.180/005tNDBxly8h9h89pjplwj30rn0rnwgf.jpg?KID=imgbed,tva&Expires=1681826648&ssig=GxGQ%2BpapGH	FromtheHighestTree	@Berberineee
https://tva1.sinaimg.cn/crop.0.0.1328.1328.180/e7d3a9a7jw8fcgl2vcxkqj210w10wdk3.jpg?KID=imgbed,tva&Expires=1681826648&ssig=YV09XqzYft	Have a cup of cheese berries _	It’s true. After reading this Weibo, the fertility rate will indeed drop a lot.	1
https://tvax3.sinaimg.cn/crop.0.0.1080.1080.180/abe51cccly8hb248pas9yj20u00u0dls.jpg?KID=imgbed,tva&Expires=1681826648&ssig=Xjq4R3%2BIwb	Heaven and earth are invincible, Frank	Correlation is correlation, regression is regression
https://tvax4.sinaimg.cn/crop.0.0.664.664.180/0061meQ2ly8hc7vnxtc7kj30ig0igdhg.jpg?KID=imgbed,tva&Expires=1681826648&ssig=BzrtJj5u%2Fg	The stars of Yu 'er	No, I haven’t planned to get married since I was 10 years old, and I started playing WB when I was 17. The reason why I don’t plan to get married is because I grew up watching my father, a hands-off shopkeeper, and grew up in a widowed education, so I lost confidence in men.	3	https://h5.sinaimg.cn/m/emoticon/icon/others/d_doge-be7f768d78.png
https://tvax1.sinaimg.cn/crop.0.0.828.828.180/af5d02ffly8gw5bq48q0nj20n00n075s.jpg?KID=imgbed,tva&Expires=1681826648&ssig=XEirMT85wq	Galaxy Romantic Poetry	Every day on Weibo I see some weird men and domestic violence who want to get married. It’s weird.		https://h5.sinaimg.cn/m/emoticon/icon/doraemon/dr_03haipa-32e9b53caf.png
https://tvax4.sinaimg.cn/crop.0.0.996.996.180/007VLH9Dly8g5hn8qut63j30ro0rognv.jpg?KID=imgbed,tva&Expires=1681826648&ssig=ePwKUai5Wh	Oda cake with technical problems for the second time	You guys are so lenient
https://tvax2.sinaimg.cn/crop.0.0.690.690.180/008e1nD4ly8hcekk692xuj30j60j6jsf.jpg?KID=imgbed,tva&Expires=1681826648&ssig=c3Jqsb%2BfEa	Pokemon tinkling cat	Don’t harm Xiaohong🍠 Please, the Internet is the only true pure land in my heart // @phyhua: Haha Hupu and Xiaohong📖 can form a blind date, Weibo and Douban can carry the banner of LGBTQ		https://h5.sinaimg.cn/m/emoticon/icon/default/fc_liekai-9df295d44f.png
https://tvax2.sinaimg.cn/crop.0.0.996.996.180/006TomEKly8gfz36gsgswj30ro0rodik.jpg?KID=imgbed,tva&Expires=1681826648&ssig=c08PWk7pRN	-Go to Mars in grapefruit-	What are you dreaming about in the spring and autumn spiral?		https://h5.sinaimg.cn/m/emoticon/icon/default/d_chanzui-fc1acc341b.png
https://tvax2.sinaimg.cn/crop.0.0.996.996.180/006TomEKly8gfz36gsgswj30ro0rodik.jpg?KID=imgbed,tva&Expires=1681826648&ssig=c08PWk7pRN	-Go to Mars in grapefruit-	Where did you find a college student named "Liu Cheng Interviewed"?		https://h5.sinaimg.cn/m/emoticon/icon/default/fb_a1dacall-1e0c4593fc.png
https://tvax1.sinaimg.cn/crop.6.0.749.749.180/6a29eb8dly8fyhw5dph1yj20l10kutbh.jpg?KID=imgbed,tva&Expires=1681826648&ssig=IUjdfB4DTA	Jiaaade	It is recommended that researchers wait until the college students surveyed are 27.82 years old before asking them if they still want to get married.
https://tvax4.sinaimg.cn/crop.0.0.1002.1002.180/0062Gry9ly8gn4mib4intj30ru0ru76s.jpg?KID=imgbed,tva&Expires=1681826648&ssig=pL8JZOh0z6	Monian Chang 'an	Why doesn’t Hupu have a male gender?
https://tvax2.sinaimg.cn/crop.0.0.1080.1080.180/c7fe3bd4ly8h11hzygi7hj20u00u1grt.jpg?KID=imgbed,tva&Expires=1681826648&ssig=GSkYI58PUL	__Lin Lin	Are you still giving birth to children to these "experts"? The main reason is that there are too many "experts". Just let these "experts" live
https://tvax1.sinaimg.cn/crop.0.0.996.996.180/005ITJbuly8gfiez2xlv2j30ro0ro414.jpg?KID=imgbed,tva&Expires=1681826648&ssig=U3CsKznLlj	Why can't I use any name?	In the future, women will no longer have the right to access any app? Just to increase the fertility rate?
https://tvax4.sinaimg.cn/crop.0.0.1080.1080.180/008oyQoaly8hd0a93es7zj30u00u0wit.jpg?KID=imgbed,tva&Expires=1681826648&ssig=m5tNm9Seng	_gobananas_	Are you sure? Don't lie to yourself.		https://h5.sinaimg.cn/m/emoticon/icon/default/d_chigua-7a95e6efc4.png
https://tvax4.sinaimg.cn/crop.0.0.1080.1080.180/68d1f847ly8gzwyyz6yxpj20u00u079h.jpg?KID=imgbed,tva&Expires=1681826648&ssig=%2FDciqhmnJp	Spongebaby321	Are you researching this?
https://tvax1.sinaimg.cn/crop.0.0.828.828.180/41eaa431ly8g0c4lxs231j20n00n0q48.jpg?KID=imgbed,tva&Expires=1681826648&ssig=I7I0jPdSuX	ABCTD	Which APP’s content does not mislead people into not getting married?
https://tvax2.sinaimg.cn/crop.0.0.996.996.180/007NGce8ly8gf3h88bqtnj30ro0rodj7.jpg?KID=imgbed,tva&Expires=1681826648&ssig=BF2XX2BWbT	Humble watermelon min	@The weather forecast says it’s going to rain. I’m speechless again.	1	https://h5.sinaimg.cn/m/emoticon/icon/default/d_xixi-643ef6e48d.png
https://tvax1.sinaimg.cn/crop.0.0.828.828.180/41eaa431ly8g0c4lxs231j20n00n0q48.jpg?KID=imgbed,tva&Expires=1681826648&ssig=I7I0jPdSuX	ABCTD	I was still young when I was in college! Later you may find that marriage is so far away
https://tvax2.sinaimg.cn/crop.0.0.1080.1080.180/0069I1Ynly8ha02rd1im6j30u00u0tbt.jpg?KID=imgbed,tva&Expires=1681826650&ssig=bPiJD4DUrW	Taking evidence about your case-	If this researcher is really too idle, he can give me his seat at the National People's Congress.
https://tvax3.sinaimg.cn/crop.0.0.1000.1000.180/6770530dly8ha84pz37t1j20rs0rsgo8.jpg?KID=imgbed,tva&Expires=1681826650&ssig=eCkvBvt3WT	Wangqi Suki	Well, when I was in college and even when I just graduated, I thought about getting married at the age of 24. Now,		https://h5.sinaimg.cn/m/emoticon/icon/others/h_ok-2fdfaf8847.png
https://tvax2.sinaimg.cn/crop.0.0.1006.1006.180/681130bcly8h8puirzzsmj20ry0rywih.jpg?KID=imgbed,tva&Expires=1681826650&ssig=xeyl8IerRy	Calcium oxide plus a	Got it. For the sake of marriage rate, uninstall Weibo.
https://tva2.sinaimg.cn/crop.0.0.640.640.180/628f3c12jw8erf5s1nl6jj20hs0hst9l.jpg?KID=imgbed,tva&Expires=1681826650&ssig=49%2Bl0SXagz	Chaoniao	Black question mark…
https://tvax1.sinaimg.cn/crop.0.0.1080.1080.180/0069Hli9ly8hb26qr5h79j30u00u0wfy.jpg?KID=imgbed,tva&Expires=1681826650&ssig=iAXDvXA%2BSW	Northeast Fairy-Liu Haizhu	What kind of app is sterilizing!
https://tvax3.sinaimg.cn/crop.0.0.503.503.180/67a6c65fly8h31eq7q3h6j20dz0dz0tb.jpg?KID=imgbed,tva&Expires=1681826650&ssig=Aa7SPOH6EI	Schrodinger's Chen	Laughing to death
https://tvax4.sinaimg.cn/crop.0.0.1080.1080.180/006SARdoly8gps8fm3phkj30u00u00y8.jpg?KID=imgbed,tva&Expires=1681826650&ssig=uSnpZam%2B3z	Retired magic girl jiuyusa	Well, let’s just stop letting girls study.		https://h5.sinaimg.cn/m/emoticon/icon/others/d_doge-be7f768d78.png
https://tvax1.sinaimg.cn/crop.0.0.1080.1080.180/006XobDuly8gdy0i8editj30u00u041x.jpg?KID=imgbed,tva&Expires=1681826650&ssig=g3evSveSxp	No.74 Xuefu Road	Only those who like potatoes eat potatoes, why are they the fault of potatoes?
https://tvax3.sinaimg.cn/crop.0.0.512.512.180/005xAetwly8hcnds05fhzj30e80e8gmz.jpg?KID=imgbed,tva&Expires=1681826650&ssig=zhXHNHTglP	Yi Long Xiaobaining	Why don’t college students know this?
https://tvax1.sinaimg.cn/crop.0.0.1080.1080.180/6b4ba0f0ly8hcx8u5dmvuj20u00u0wi9.jpg?KID=imgbed,tva&Expires=1681826650&ssig=e32LrOXFWT	Dye mo Xiang e	So is Zha Lang going to be imprisoned?		https://h5.sinaimg.cn/m/emoticon/icon/others/d_doge-be7f768d78.png
https://tvax1.sinaimg.cn/crop.0.0.1080.1080.180/007cVi4wly8h8yywdbrjcj30u00u0adj.jpg?KID=imgbed,tva&Expires=1681826650&ssig=5kaJBma5ML	Darlene nini	Is Chun Chun just promoting having a baby?		https://h5.sinaimg.cn/m/emoticon/icon/default/fc_liekai-9df295d44f.png
https://tvax1.sinaimg.cn/crop.0.0.690.690.180/bea6afa6ly8hcmtzr44vjj20j60j6myb.jpg?KID=imgbed,tva&Expires=1681826650&ssig=kO7PuUC0To	Foer doesn't beat Moss.	If you want these people to get married and have more children, just say so, seriously.		https://h5.sinaimg.cn/m/emoticon/icon/others/d_doge-be7f768d78.png
https://tvax2.sinaimg.cn/crop.0.0.751.751.180/eb79a041ly8g4jr0soeg4j20kv0kv0t0.jpg?KID=imgbed,tva&Expires=1681826650&ssig=56JWKUwhkR	Head-tied girl	hahahahahahahaha When I was in college, I wanted to get married right after graduation. Now I’m single until I’m 28.		https://face.t.sinajs.cn/t4/appstyle/expression/ext/normal/72/2021_kaixueji_org.png
https://tvax3.sinaimg.cn/crop.0.0.996.996.180/006ZFBq6ly8h5rhjx0xktj30ro0roabk.jpg?KID=imgbed,tva&Expires=1681826650&ssig=r89qXvTdPT	Tu si tuo ye fu	Why are there so many wretched men? I’m so speechless.
https://tvax3.sinaimg.cn/crop.0.0.1080.1080.180/006MssTSly8h9uixfh9wwj30u00u0414.jpg?KID=imgbed,tva&Expires=1681826650&ssig=22LmuGHmE7	uxzs	You don’t care whether I get married or not?
https://tvax1.sinaimg.cn/crop.0.0.1080.1080.180/87b131afly8h13w6uv0a1j20u00u0tak.jpg?KID=imgbed,tva&Expires=1681826650&ssig=iWxX8bOjpr	Miaochengsi	Speechless, if there is nothing to study, don’t study it. I feel happy when I visit a mountain village. No one uses the APP and they are all married. Isn’t the data gratifying?
https://tvax4.sinaimg.cn/crop.0.0.1080.1080.180/007uLhQKly8h5fwlqducmj30u00u0acg.jpg?KID=imgbed,tva&Expires=1681826650&ssig=xV0hZQ5wkX	Chicken mother silk Oreo	Spicy Chicken Spicy Chicken		https://h5.sinaimg.cn/m/emoticon/icon/default/d_tian-3b1ce0a112.png
https://tva1.sinaimg.cn/crop.0.0.640.640.180/6dfa1edcjw8eqq8pa3uj0j20hs0hs3zd.jpg?KID=imgbed,tva&Expires=1681826650&ssig=ZE6B3ec6Fq	Hot sauce sauce GodBless	Men can’t have children yet? useless		https://h5.sinaimg.cn/m/emoticon/icon/default/d_zuohengheng-61d834426d.png
https://tvax4.sinaimg.cn/crop.0.0.1080.1080.180/006wePXaly8g60x9wamw6j30u00u077e.jpg?KID=imgbed,tva&Expires=1681826650&ssig=RgO61%2F7VGm	Leisure Tian xiaojie	@MICYANG16
https://tvax1.sinaimg.cn/crop.0.0.1080.1080.180/dcb15d41ly8h6jkqua2u7j20u00u0gmj.jpg?KID=imgbed,tva&Expires=1681826650&ssig=MKDteRJorE	-A bully in the Seven Heroes-	The life group also exploded, so that’s how it is?		https://h5.sinaimg.cn/m/emoticon/icon/default/fc_liekai-9df295d44f.png
https://tvax1.sinaimg.cn/crop.0.0.996.996.180/0061z8BAly8fhayxqw7mdj30ro0rodhp.jpg?KID=imgbed,tva&Expires=1681826652&ssig=%2FNAEpcZqP%2F	Oh, la la, lei lei.	Hahahaha the funniest thing of the year	1
https://tva2.sinaimg.cn/crop.0.30.489.489.180/938bb82djw8eyscuhqlmxj20eg0eg0ts.jpg?KID=imgbed,tva&Expires=1681826652&ssig=EL5jI%2BLyKs	It is said that I am the most beautiful	Isn’t it the nature of the app that causes the crowd to naturally diverge? What is the logic behind blaming the app? ?
https://tvax4.sinaimg.cn/crop.0.0.512.512.180/6fe10da9ly8gx8vv3itssj20e80e8myc.jpg?KID=imgbed,tva&Expires=1681826652&ssig=qsv%2F2Z2cZA	Ao petite mushroom	Hahaha
https://tvax4.sinaimg.cn/crop.0.0.690.690.180/006onXUDly8gya8mk2lg2j30j60j6my5.jpg?KID=imgbed,tva&Expires=1681826652&ssig=lsW3JBqa%2By	I don't know what the name is.	It's strange that women just talk about it when they wake up. There are no such things.		https://h5.sinaimg.cn/m/emoticon/icon/default/d_yunbei-a14a649db8.png
https://tvax1.sinaimg.cn/crop.0.0.1038.1038.180/8106e0d0ly8h5pcblmo0hj20su0sujt9.jpg?KID=imgbed,tva&Expires=1681826652&ssig=xX27ReqHVx	Hello z dou	Extreme feminism comes out again in the comment section		https://h5.sinaimg.cn/m/emoticon/icon/others/d_doge-be7f768d78.png
https://tvax1.sinaimg.cn/crop.0.0.480.480.180/66d78c85ly8hd0sncd7ulj20dc0dcdfz.jpg?KID=imgbed,tva&Expires=1681826652&ssig=6NGUJMW6ku	Beauty Zhong Chuxiong	Are you going to give us money for doing useless research?
https://tvax3.sinaimg.cn/crop.0.0.512.512.180/df7dbe0fly8hcdb2pc9q5j20e80e83zv.jpg?KID=imgbed,tva&Expires=1681826652&ssig=7l3G5Sv8SP	Mobile _77	Any two things can be said to be related if they are put together. There is a positive correlation between low male quality and women’s desire to have children;
https://tvax4.sinaimg.cn/crop.0.0.1080.1080.180/7975ef17ly8h2hg4uw1qcj20u00u00v1.jpg?KID=imgbed,tva&Expires=1681826652&ssig=s%2FM%2F36BQZl	Lei has no heart.	Then call the police		https://h5.sinaimg.cn/m/emoticon/icon/default/d_beishang-c95268c034.png
https://tvax1.sinaimg.cn/crop.0.0.100.100.180/8736d977ly8gzucytgkhyj202s02smwx.jpg?KID=imgbed,tva&Expires=1681826652&ssig=n%2FQ0sMXdxE	Aunt Huang, the great demon king	Laughing to death		https://h5.sinaimg.cn/m/emoticon/icon/default/d_taikaixin-b7d86de3fd.png
https://tvax4.sinaimg.cn/crop.0.0.751.751.180/001W7UrZly8gvao3mb03bj60kv0kvmyj02.jpg?KID=imgbed,tva&Expires=1681826652&ssig=NWMLLZAgBK	Xi lulu zyq_	? So then what
https://tvax4.sinaimg.cn/crop.0.0.1080.1080.180/6bd1a35aly8h0k96e1qe8j20u00u0mzs.jpg?KID=imgbed,tva&Expires=1681826652&ssig=3dN1Jtfm9p	There are fog lights in Shan Ye.	Reading the articles of the Communist Youth League will indeed affect the outlook on fertility, don’t you think? Tuan Tuan @ Communist Youth League Central Committee	1
https://tvax4.sinaimg.cn/crop.0.0.844.844.180/da2a01c4ly8h2l5x5bc2hj20ng0ngjsg.jpg?KID=imgbed,tva&Expires=1681826652&ssig=q4AhpbytSP	O likes orange best.	Which thirty?	1
https://tvax3.sinaimg.cn/crop.0.0.1080.1080.180/af87f981ly8hb9z3dd9opj20u00u0gox.jpg?KID=imgbed,tva&Expires=1681826652&ssig=2BDQR8iROJ	Gumeng	Speechless
https://tvax1.sinaimg.cn/crop.0.0.511.511.180/0077i15sly8hbo6a9uu04j30e70e7gmi.jpg?KID=imgbed,tva&Expires=1681826652&ssig=Jla8%2F39G7b	Passing unemployed people	Picture comments
https://tvax3.sinaimg.cn/crop.0.0.1080.1080.180/970394fdly8gz46nkko59j20u00u0q4o.jpg?KID=imgbed,tva&Expires=1681826652&ssig=szQLYcfZvn	Azhang ayu	Why study this? But now that we’ve done the research, why don’t we do more research to see how many people in their thirties want to leave?	1
https://tvax2.sinaimg.cn/crop.0.0.960.960.180/006d1udUly8h62rw35s53j30qo0qowey.jpg?KID=imgbed,tva&Expires=1681826652&ssig=fylhkEmN9%2B	Yuanwei juice naitang o	The college students around me are not willing to fall in love or even get married. I thought many people had the same idea as us.		https://h5.sinaimg.cn/m/emoticon/icon/others/d_doge-be7f768d78.png
https://tvax1.sinaimg.cn/crop.0.0.512.512.180/c3eede37ly8h0o4zy62exj20e80e8aag.jpg?KID=imgbed,tva&Expires=1681826652&ssig=zfDornhdJr	Snails running on the vine	app said, don’t touch me	1
https://tvax4.sinaimg.cn/crop.0.0.1080.1080.180/008rnkUVly8gzpy5uruumj30u00u0tb8.jpg?KID=imgbed,tva&Expires=1681826652&ssig=%2BITxjDEOZX	The phoenix tree can't laugh.	Will you take care of yourself?	1	https://h5.sinaimg.cn/m/emoticon/icon/default/d_tu-cfbe704573.png
https://tvax4.sinaimg.cn/crop.0.0.1080.1080.180/008rnkUVly8gzpy5uruumj30u00u0tb8.jpg?KID=imgbed,tva&Expires=1681826652&ssig=%2BITxjDEOZX	The phoenix tree can't laugh.	We're just saying, who cares, why don't you hang your used sanitary napkins online?	1	https://h5.sinaimg.cn/m/emoticon/icon/default/d_taikaixin-b7d86de3fd.png
https://tvax1.sinaimg.cn/crop.0.0.1080.1080.180/85402c7dly8h967fqupwjj20u00u00v9.jpg?KID=imgbed,tva&Expires=1681826652&ssig=w7xPXJhU6d	Adgrl that will shine at last	Where do the statistical results come from, and what is their validity? Not to mention the source of the data, is the influence of the app the main reason? Social factors? Or is it the app factor?	1
https://tvax2.sinaimg.cn/crop.0.0.664.664.180/006i7qNxly8g7pf0ul1jkj30ig0igq3i.jpg?KID=imgbed,tva&Expires=1681826655&ssig=wd9xoRwbxy	Bubble Jane tried to move bricks _ tired and paralyzed.	What does the app have to do with women not wanting to get married? I don’t want to study why we don’t want to get married.		https://h5.sinaimg.cn/m/emoticon/icon/default/d_weiqu-758386fa64.png
https://tvax4.sinaimg.cn/crop.0.0.1002.1002.180/006ajSlply8g6jyrj31q7j30ru0rumyj.jpg?KID=imgbed,tva&Expires=1681826655&ssig=jtYk%2BVUMCQ	Lan fengzhisa	Can I afford a house without using an APP?	1	https://h5.sinaimg.cn/m/emoticon/icon/others/d_erha-139d0e07bd.png
https://tvax4.sinaimg.cn/crop.0.0.960.960.180/005I5TR0ly8hb8k029594j30qo0qo418.jpg?KID=imgbed,tva&Expires=1681826655&ssig=ZozRI4I5Hu	An academic waste	Pooh
https://tvax2.sinaimg.cn/crop.0.0.1080.1080.180/a20d9927ly8h9t7bbswz3j20u00u0ae1.jpg?KID=imgbed,tva&Expires=1681826655&ssig=t72Q%2FHtKmw	Gyp5ophi1a	I came in with doubts and left with a frown. There really was no heavy rain.		https://face.t.sinajs.cn/t4/appstyle/expression/ext/normal/72/2021_kaixueji_org.png
https://tvax2.sinaimg.cn/crop.0.0.896.896.180/001VDnsBly8gv3rihkvcyj60ow0owjuj02.jpg?KID=imgbed,tva&Expires=1681826655&ssig=DaMCk98B3k	Yunyue Yingche	This is a big deal. Why don't you call the police and arrest everyone who plays with their mobile phones without getting married?		https://h5.sinaimg.cn/m/emoticon/icon/default/d_beishang-c95268c034.png
https://tvax3.sinaimg.cn/crop.0.0.512.512.180/006AqZQGly8hbg1lmvyemj30e80e8js6.jpg?KID=imgbed,tva&Expires=1681826655&ssig=iLmi50eWWW	Lumos_nkk	It's none of your business whether I get married or not.
https://tvax3.sinaimg.cn/crop.0.0.1080.1080.180/001UUk1Bly8guosek94mqj60u00u0q6502.jpg?KID=imgbed,tva&Expires=1681826655&ssig=tBNy2zxea7	Mr karenin.	How much did the Civil Affairs Bureau give you? If you tell me there is money, everyone will make it.
https://tva2.sinaimg.cn/crop.0.0.512.512.180/d557a691jw8emlw0ps8y0j20e80e8dg6.jpg?KID=imgbed,tva&Expires=1681826655&ssig=zWD3wyxV41	Yong yuan da mo Wang	What should I do with my husband whom I met in Canyon of Kings?		https://h5.sinaimg.cn/m/emoticon/icon/default/d_sikao-ff9602dd08.png
https://tvax4.sinaimg.cn/crop.0.0.1080.1080.180/8a99df94ly8hcc5ptk6hoj20u00u0wft.jpg?KID=imgbed,tva&Expires=1681826655&ssig=JibnLUoIp3	Yang Duoduo graduated from phd in the penultimate year.	It’s rare that I don’t have to have children, of course it won’t have any impact, but if I don’t get married, I’ll piss you off to death.		https://face.t.sinajs.cn/t4/appstyle/expression/ext/normal/3d/2022_wow_org.png
https://tvax3.sinaimg.cn/crop.0.0.996.996.180/8e3b4ecfly8go64piylwbj20ro0rojt4.jpg?KID=imgbed,tva&Expires=1681826655&ssig=vrko4VDw5s	Lu mu Qing yang	Girls are prohibited from surfing the Internet, using Weibo, and playing games		https://h5.sinaimg.cn/m/emoticon/icon/default/d_han-d8ebda66d3.png
https://tvax2.sinaimg.cn/crop.0.0.1080.1080.180/007bKZ1Ply8hclkzr2ouij30u00u0q42.jpg?KID=imgbed,tva&Expires=1681826655&ssig=8LPlIwGWtJ	I like you, l	@Esinstain Absolutely awesome	1
https://tvax2.sinaimg.cn/crop.0.0.1080.1080.180/007YVJfFly8h7h8au1dlaj30u00u0aab.jpg?KID=imgbed,tva&Expires=1681826655&ssig=ckyHrkUHaY	Qian Yu Qian Qi	The Red Guards are about to come out, right?	1	https://h5.sinaimg.cn/m/emoticon/icon/default/d_kelian-a9df4278bf.png
https://tvax2.sinaimg.cn/crop.0.0.1080.1080.180/007oIV4mly8h8vesloz75j30u00u0gth.jpg?KID=imgbed,tva&Expires=1681826655&ssig=kyABa7n0IH	Yiwenying	Did you just find out? It’s time to pay attention to it long ago
https://tvax3.sinaimg.cn/crop.0.0.828.828.180/0072GHiXly8gzyawicoh5j30n00n0tak.jpg?KID=imgbed,tva&Expires=1681826655&ssig=t0%2F%2F5EwVSz	Caewill	so what? Are you going to blow up your scarf?		https://h5.sinaimg.cn/m/emoticon/icon/others/d_doge-be7f768d78.png
https://tvax2.sinaimg.cn/crop.0.0.1080.1080.180/007YVJfFly8h7h8au1dlaj30u00u0aab.jpg?KID=imgbed,tva&Expires=1681826655&ssig=ckyHrkUHaY	Qian Yu Qian Qi	It's a matter of people's livelihood. It's an issue of people's livelihood. It's always aimed at the uterus.		https://h5.sinaimg.cn/m/emoticon/icon/default/d_kelian-a9df4278bf.png
https://tvax3.sinaimg.cn/crop.0.0.1080.1080.180/006BaqIWly8hai183joksj30u00u076r.jpg?KID=imgbed,tva&Expires=1681826655&ssig=jS3wwMqIPb	Snowfall probability in Chongqing	Why don't you disconnect me from the Internet? It is better to study how men give birth.
https://tvax1.sinaimg.cn/crop.0.0.1080.1080.180/0087KOYdly8hcrk19vlscj30u00u074g.jpg?KID=imgbed,tva&Expires=1681826655&ssig=qgV6ZuDu9A	Sand sculpture rabbits drive trains.	Are you going to do anything for the sake of fertility and marriage rates? I’m really convinced
https://tvax4.sinaimg.cn/crop.0.0.1002.1002.180/006tuuZQly8gv59ui3oq2j60ru0ruwgk02.jpg?KID=imgbed,tva&Expires=1681826655&ssig=YoybI1gXYI	It's Kathy. Kathy	Leave me alone
https://tvax1.sinaimg.cn/crop.0.0.464.464.180/008qmrktly8gvzsv9gwczj30cw0cw0ti.jpg?KID=imgbed,tva&Expires=1681826655&ssig=mJKYiK0P%2F3	_ Songshan Crane _	If you have time to study whether young people should get married, you might as well implement labor laws.		https://h5.sinaimg.cn/m/emoticon/icon/others/d_erha-139d0e07bd.png
https://tvax2.sinaimg.cn/crop.0.0.828.828.180/006q0VgGly8h5r38eul4jj30n00n03zz.jpg?KID=imgbed,tva&Expires=1681826657&ssig=OirIlVKAJ4	Small circle, not stupid circle	, 5 days and 8 hours work system is not better than research?
https://tvax3.sinaimg.cn/crop.0.0.1056.1056.180/768f5b7dly8h8pso7j8w4j20tc0tcwg3.jpg?KID=imgbed,tva&Expires=1681826657&ssig=AJXbFzQtkX	Look at the sky at dusk and see the clouds.	Killing me
https://tvax3.sinaimg.cn/crop.0.0.1042.1042.180/0069xbq7ly8gyz5s2edzzj30sy0sygoz.jpg?KID=imgbed,tva&Expires=1681826657&ssig=Ze68tP3u5N	Shoushou D Mei Mei	Hahahaha, Hupu is actually positively related		https://h5.sinaimg.cn/m/emoticon/icon/others/d_doge-be7f768d78.png
https://tvax3.sinaimg.cn/crop.0.0.1080.1080.180/0060kholly8gdf9i8u6ahj30u00u0n1b.jpg?KID=imgbed,tva&Expires=1681826657&ssig=UoUPCuckk%2F	Seceivent	If one day a man can have children, then it’s okay for me to get married.
https://tvax2.sinaimg.cn/crop.0.0.512.512.180/a0488c4fly8gt9mx9qv13j20e80e8gm9.jpg?KID=imgbed,tva&Expires=1681826657&ssig=ND7MMCmsOv	Bean paste	There will be some impact, but it is not the main problem. Whether it is positive or negative, the impact on life reported by the app is only a small part, and it is only a small number of people. The main thing is the actual impact on people's behavior in real life. Even bigger, part of the reason for the extinction of the dinosaurs is that acid rain and other conditions caused the corrosion of …
https://tvax2.sinaimg.cn/crop.0.0.293.293.180/008qJJnPly8hb6m8new90j3085085wei.jpg?KID=imgbed,tva&Expires=1681826657&ssig=Lb2OGuUfeP	The firefly crossed for three minutes.	Laughed		https://h5.sinaimg.cn/m/emoticon/icon/default/d_hehe-0be7e6251f.png
https://tvax1.sinaimg.cn/crop.0.0.1024.1024.180/007TO8LBly8hbtwg76zz3j30sg0sgwgf.jpg?KID=imgbed,tva&Expires=1681826657&ssig=qqxivDbc%2BG	Puppy ooo in the rain	Everyone is living well, so why give birth to a baby and suffer the consequences?
https://tvax3.sinaimg.cn/crop.0.0.996.996.180/603901aaly8gcnqnpxho9j20ro0rodkf.jpg?KID=imgbed,tva&Expires=1681826657&ssig=wBQX9uRVvy	JS Pei hong Dai Yu	😅😅😅😅😅😅
https://tvax2.sinaimg.cn/crop.0.0.828.828.180/006ZguHmly8hb12o09npbj30n00n0dgh.jpg?KID=imgbed,tva&Expires=1681826657&ssig=fyJa8qBcP0	Chunxi road is the first handsome	That's right, it's true, especially now that I frequently check my phone.		https://h5.sinaimg.cn/m/emoticon/icon/default/d_xixi-643ef6e48d.png
https://tvax1.sinaimg.cn/crop.0.0.512.512.180/007BurTaly8hbpfievynbj30e80e80sz.jpg?KID=imgbed,tva&Expires=1681826657&ssig=AXWG0gKgHQ	ToFindTheLove	What should I do? Why don’t you call the police?		https://h5.sinaimg.cn/m/emoticon/icon/default/d_han-d8ebda66d3.png
https://tvax2.sinaimg.cn/crop.0.0.1080.1080.180/006k1wpPly8h4v3n4i6vdj30u00u041v.jpg?KID=imgbed,tva&Expires=1681826657&ssig=7P5SA840Pv	_ Breeze wind	The ideal age for marriage is 27.82 years old? ? ?
https://tvax4.sinaimg.cn/crop.0.0.1002.1002.180/006ZF4vUly8gkctvdnryuj30ru0ruq6f.jpg?KID=imgbed,tva&Expires=1681826657&ssig=DTzqXUgthN	Miao Gao's chief door stopper	The idea is to let women live in the old times, and never let women discover that playing games and watching TV shows is more enjoyable than getting married and having children.	1	https://h5.sinaimg.cn/m/emoticon/icon/others/d_erha-139d0e07bd.png
https://tva3.sinaimg.cn/crop.0.0.180.180.180/418c328cjw1e8qgp5bmzyj2050050aa8.jpg?KID=imgbed,tva&Expires=1681826657&ssig=l1d2GhPCXx	Painful pain	Just block it directly?		https://h5.sinaimg.cn/m/emoticon/icon/default/d_tu-cfbe704573.png
https://tvax3.sinaimg.cn/crop.0.0.911.911.180/b8fcc626ly8hcelro2c4fj20pb0pbab3.jpg?KID=imgbed,tva&Expires=1681826657&ssig=9ZfNFSQMUr	JessZGica	There is a positive correlation between the use of Hupu and college students' fertility intention I am happy to die
https://tvax3.sinaimg.cn/crop.0.0.1080.1080.180/0061Lj1Ily8gf1mrwx5htj30u00u00vk.jpg?KID=imgbed,tva&Expires=1681826657&ssig=YV77h5DBIN	You have strength after eating spinach.	This will no longer be the case when they graduate from college.		https://h5.sinaimg.cn/m/emoticon/icon/default/d_yunbei-a14a649db8.png
https://tvax3.sinaimg.cn/crop.0.0.1000.1000.180/0075PGlBly8gynw0cgkryj30rs0rsac1.jpg?KID=imgbed,tva&Expires=1681826657&ssig=7i%2FuYx2wW4	Cream buns are super cute and delicious.	What cows and horses
https://tvax2.sinaimg.cn/crop.0.0.750.750.180/0088Zj4ily8gtrmdd6bxfj30ku0ku0t5.jpg?KID=imgbed,tva&Expires=1681826657&ssig=kKL3jwLO%2FG	Cyclone caveman	haha
https://tvax3.sinaimg.cn/crop.0.0.1080.1080.180/4f069936ly8hat1pu9g99j20u00u0dkh.jpg?KID=imgbed,tva&Expires=1681826657&ssig=m8wMMD8OPg	charms_company	What kind of eight-part essay is written here? A man is addicted to games, watching porn on Twitter, and sending XT private messages to girls on wbdb, but it has no impact at all? Who wants to get married if they are all riding like this?
https://tvax1.sinaimg.cn/crop.0.0.1079.1079.180/00674OJjly8h9zq6bo8mij30tz0tzq4h.jpg?KID=imgbed,tva&Expires=1681826657&ssig=yGZM8DtZV%2F	Sugar-fried chestnut seeds-	The more you say this, the less I want to give birth. You can give birth by yourself. It is best to give birth to one hundred and eight babies so that you can have enough.	1	https://face.t.sinajs.cn/t4/appstyle/expression/ext/normal/3d/2022_wow_org.png
https://tvax2.sinaimg.cn/crop.0.0.1080.1080.180/6c5bf9b3ly8g56oygimm7j20u00u0abx.jpg?KID=imgbed,tva&Expires=1681826659&ssig=2Jkkhuuxon	A very powerful person.	So how does it matter if I use all four types of apps mentioned above? At present, it seems that there is definitely a negative correlation!
https://tva4.sinaimg.cn/crop.146.0.480.480.180/6eb71abbjw8exod6l2iqsj20m80dcjsc.jpg?KID=imgbed,tva&Expires=1681826659&ssig=9CjZCHMpqK	Sparrows that cannot fly	So it’s time to delist Weibo	1	https://h5.sinaimg.cn/m/emoticon/icon/others/d_doge-be7f768d78.png
https://tvax1.sinaimg.cn/crop.0.0.1080.1080.180/ad9b601fly8h6vjqqk0qxj20u00u0jsj.jpg?KID=imgbed,tva&Expires=1681826659&ssig=RJKulQ4Eoo	Chestnut sugar cake	Is it over? ? ?
https://tvax4.sinaimg.cn/crop.0.0.1080.1080.180/819f7e65ly8gc3910fubzj20u00u0dgh.jpg?KID=imgbed,tva&Expires=1681826659&ssig=ZUPKWTVL2v	Please feed in the dark _2333	Ha ha ? So many apps
https://tvax3.sinaimg.cn/crop.0.0.750.750.180/008rzlYgly8gyr7rme2jdj30ku0kumyn.jpg?KID=imgbed,tva&Expires=1681826659&ssig=EJqZTKdqW0	X muximo x	@ Will bionic people dream of electronic sheep?	1
https://tvax4.sinaimg.cn/crop.0.0.1080.1080.180/006mxPfGly8gx13u74yhfj30u00u0dk5.jpg?KID=imgbed,tva&Expires=1681826659&ssig=kNhxmKr58e	Sui sui sui Xin qi Dian 2021	Are late marriage, late childbearing, and unmarried infertility all caused by APP?
https://tvax1.sinaimg.cn/crop.0.0.996.996.180/006s2Hmvly8ha7nea81tsj30ro0roq49.jpg?KID=imgbed,tva&Expires=1681826659&ssig=5X5DbM3dpr	Be intoxicated with dyeing	Directly ask women to disconnect from Internet cafes. . . . .	1
https://tvax4.sinaimg.cn/crop.0.0.1080.1080.180/4bc69f81ly8h6q1thkd3fj20u00u0wis.jpg?KID=imgbed,tva&Expires=1681826659&ssig=QNhDu0BPJx	It's just a trip to earth	There is a negative correlation between the use of Weibo and college students’ willingness to marry and have children. Laugh to death
https://tvax3.sinaimg.cn/crop.0.0.996.996.180/005SUVGTly8gm7i6bo1krj30ro0rognw.jpg?KID=imgbed,tva&Expires=1681826659&ssig=RteMAQXWk5	A bean. Hey	Now you can report anything		https://h5.sinaimg.cn/m/emoticon/icon/default/d_keai-9aae643ce8.png
https://tva1.sinaimg.cn/crop.0.0.640.640.180/005KgeR7jw8ejmn0fg9bzj30hs0hswfh.jpg?KID=imgbed,tva&Expires=1681826659&ssig=v7jBzXDs5j	Pursue-S	So what should I do if I call the police and ban women from accessing the Internet?	1	https://h5.sinaimg.cn/m/emoticon/icon/doraemon/dr_03haipa-32e9b53caf.png
https://tvax3.sinaimg.cn/crop.0.0.792.792.180/006uMrc7ly8h93wgs7n04j30m00m0wg3.jpg?KID=imgbed,tva&Expires=1681826659&ssig=jcyJyTOQVN	-Blue cake pan-	What kind of investigation is this? Strange things come and go🍵	1
https://tva4.sinaimg.cn/crop.0.182.468.468.180/e71f169bjw8earoysqu8dj20d00n4400.jpg?KID=imgbed,tva&Expires=1681826659&ssig=wmX0aAuDJ9	Nanbian xiaodai	I think the APP has brought together a group of people who have these ideas, and the hot search titles are a bit inverted.	3
https://tvax3.sinaimg.cn/crop.0.0.1080.1080.180/007QZVUHly8h0plh3bvd5j30u00u0dhi.jpg?KID=imgbed,tva&Expires=1681826659&ssig=fwVEdynaMq	Lucia of Valoja	This has nothing to do with using APP, but has a lot to do with women becoming smarter	3
https://tvax3.sinaimg.cn/crop.0.0.512.512.180/006UhgN5ly8h6c4ut27zij30e80e8jrr.jpg?KID=imgbed,tva&Expires=1681826659&ssig=wct1Gfx7QR	Garfield-D	Is this what the Renmin University professor should say?
https://tvax1.sinaimg.cn/crop.0.0.512.512.180/005vpIzbly8h6ay2s93b9j30e80e8dga.jpg?KID=imgbed,tva&Expires=1681826659&ssig=s8qQVnKPPL	Shirleymeow	? ? Really good		https://h5.sinaimg.cn/m/emoticon/icon/default/d_hehe-0be7e6251f.png
https://tvax4.sinaimg.cn/crop.0.0.504.504.180/0076U9Icly8h184rv203yj30e00e03ze.jpg?KID=imgbed,tva&Expires=1681826659&ssig=VdIsWrT4z2	EunbiMonster	It’s hard to cheat college students now, right?
https://tvax1.sinaimg.cn/crop.0.0.600.600.180/006jKuAXly8h1voiclq4rj30go0gowew.jpg?KID=imgbed,tva&Expires=1681826659&ssig=IvcZ2HI1W%2B	Hee hee Xiao Liu-	What? What if I use them all?
https://tvax2.sinaimg.cn/crop.0.0.512.512.180/6a515700ly8gt3230tt7kj20e80e80tc.jpg?KID=imgbed,tva&Expires=1681826659&ssig=6vzelRG4bt	AWC lulu	@窺水化rge It’s because of the app		https://h5.sinaimg.cn/m/emoticon/icon/others/d_miao-c1b3d563bd.png
https://tvax4.sinaimg.cn/crop.0.0.751.751.180/6114a055ly8h002yjs358j20kv0kv74t.jpg?KID=imgbed,tva&Expires=1681826659&ssig=eQ%2BrwpL1Zt	Cris San of Valdebebas	The right era should allow us to learn to move forward and make progress, rather than selectively looking back for the sake of numbers//@颢梓潇南 blooming spring breeze: Some time ago, it was said that higher education for girls would easily reduce women’s enthusiasm for childbearing. I no longer think so. Let girls go to college // @clear_AND_sweet: Hahaha, why didn’t you tell women to just cut off …		https://h5.sinaimg.cn/m/emoticon/icon/default/d_hehe-0be7e6251f.png
https://tvax4.sinaimg.cn/crop.0.0.512.512.180/005QnDSoly8h18emth7yoj30e80e874q.jpg?KID=imgbed,tva&Expires=1681826659&ssig=LW%2FmUeNjp%2B	Rayasue_	Not getting married or having children is my freedom
https://tvax3.sinaimg.cn/crop.0.0.1018.1018.180/007cCGJFly8h3xl5fbhq5j30sa0sawfg.jpg?KID=imgbed,tva&Expires=1681826661&ssig=1pc2r0I1C1	_ Bone and Bud	After reading this, I don’t want to get married anymore.		https://face.t.sinajs.cn/t4/appstyle/expression/ext/normal/72/2021_kaixueji_org.png
https://tvax4.sinaimg.cn/crop.0.0.996.996.180/d70d65dfly8gpv0t60vqbj20ro0rognf.jpg?KID=imgbed,tva&Expires=1681826661&ssig=U%2FTAm%2Fd2sF	Ordinary people M_	Before: Women couldn’t eat at the table Now: Women couldn’t surf the Internet	2	https://h5.sinaimg.cn/m/emoticon/icon/others/d_doge-be7f768d78.png
https://tvax2.sinaimg.cn/crop.0.0.1080.1080.180/d8692c0ely8hc48qkrpqcj20u00u0wgc.jpg?KID=imgbed,tva&Expires=1681826661&ssig=ksA6zlqp4U	Zang yi yi	Hahahahahahahahahahahahahahahahahahaha I’m laughing so hard. Can an app influence the views on marriage and childbearing?
https://tvax3.sinaimg.cn/crop.0.0.1080.1080.180/005SDwq4ly8g620a0c1buj30u00u0n0y.jpg?KID=imgbed,tva&Expires=1681826661&ssig=UQmEgHPBX1	Determined to be a good baby	@NotBaFat- @NotBaFat- @diaryofMissAnn
https://tvax1.sinaimg.cn/crop.0.0.1061.1061.180/9c4aa891ly8h7c3q8prugj20th0th0vz.jpg?KID=imgbed,tva&Expires=1681826661&ssig=rboSHunwEs	A worm worker	I really want to know how these data are calculated. Every time it is published, thousands of netizens say they have participated in the survey.		https://h5.sinaimg.cn/m/emoticon/icon/default/d_hehe-0be7e6251f.png
https://tvax4.sinaimg.cn/crop.0.0.722.722.180/0062UOLSly8h5ekpughx7j30k20k2my6.jpg?KID=imgbed,tva&Expires=1681826661&ssig=O1aCQps5Fl	Happy fart puppy-	This statistic. . . Hupu users tend to be more male, and men tend to be more willing to get married than women. It cannot explain how much impact the usage of the App will have on people's willingness to get married. We also need to consider the composition of its own users (By the way why men are more willing to get married than women, it should be that more and more girls are aware of the tradi…	1
https://tvax1.sinaimg.cn/crop.0.0.888.888.180/006nPDSqly8hcnxc37npfj30oo0ooq3y.jpg?KID=imgbed,tva&Expires=1681826661&ssig=wuqCFYeIzq	Wu yi sa Hua Wu	Investigate, just investigate. If my sister wants to have a baby, she won’t have a baby. If she wants to have a baby, she won’t have a baby. If you publish this survey result to praise WB for having the greatest effect on women’s awakening, then I can give you a	1	https://h5.sinaimg.cn/m/emoticon/icon/others/h_zan-44ddc70637.png
https://tvax3.sinaimg.cn/crop.0.0.1080.1080.180/a5bd4127ly1h7qr10c8icj20u00u0jtw.jpg?KID=imgbed,tva&Expires=1681826661&ssig=6Whyz5u%2Fsc	Lingxie	It's like this. As early as the late 1990s, when I didn't have access to the Internet, I had already made up my mind to never get married. Although I was not in kindergarten at that time, this idea continued until I went to college.		https://h5.sinaimg.cn/m/emoticon/icon/others/d_tuzi-d2b0222faa.png
https://tvax4.sinaimg.cn/crop.0.0.105.105.180/a931fc70ly8hczqcmue54j202x02xt8i.jpg?KID=imgbed,tva&Expires=1681826661&ssig=NP11kEWTL5	Invincible and manic little squirrel MML	Are apps used to make people not want to get married, or are people who don’t want to get married using these apps?		https://h5.sinaimg.cn/m/emoticon/icon/others/d_doge-be7f768d78.png
https://tvax2.sinaimg.cn/crop.0.0.702.702.180/008468fjly8hamublirh1j30ji0jiaak.jpg?KID=imgbed,tva&Expires=1681826661&ssig=l4Vf%2BThtHD	Cruel jeans	? What do you want? Let women stop using mobile phones?
https://tvax1.sinaimg.cn/crop.11.0.617.617.180/0068qsdDly8gd78u8h99sj30hs0h5jrk.jpg?KID=imgbed,tva&Expires=1681826661&ssig=oX%2BGWkG1Wb	Yi ge ren-	I still wanted to get married when I was in college, but after I graduated and started working, I gave up on this idea. Men are just supplements in life, and making money is the only way to go.
https://tvax1.sinaimg.cn/crop.0.0.1080.1080.180/008eZ0UTly8hd29j68q80j30u00u00sn.jpg?KID=imgbed,tva&Expires=1681826661&ssig=cNBtG17RM7	Seven-point sugar milk green _	The slag wave is really miserable		https://h5.sinaimg.cn/m/emoticon/icon/default/d_xixi-643ef6e48d.png
https://tvax2.sinaimg.cn/crop.0.0.1080.1080.180/0087JzI7ly8haerfum80hj30u00u076a.jpg?KID=imgbed,tva&Expires=1681826661&ssig=t7p4WnbgMq	Mangosteen agent	Hahaha, look at how anxious you are. Why don't you just write: I need to cut fresh leeks, please write it out for me.		https://h5.sinaimg.cn/m/emoticon/icon/others/d_erha-139d0e07bd.png
https://tvax1.sinaimg.cn/crop.0.0.1080.1080.180/008gSA0gly8gtd0z9xgdbj30u00u0wh8.jpg?KID=imgbed,tva&Expires=1681826661&ssig=quf%2BEbxmt%2B	Good things happen again and again in 2023	Hahaha, take the result and attribute it, you're laughing at me. If scientific research could do this, Zhai Tianlin wouldn't have to fake it.
https://tvax2.sinaimg.cn/crop.0.0.1006.1006.180/005OLZrUly8ge1crr93lhj30ry0ryjt3.jpg?KID=imgbed,tva&Expires=1681826661&ssig=9BFYKu8Jtb	Chen dongyuan	As soon as this Weibo was posted, my intention was even lower. I continued my research slowly and carefully. After all, after giving birth to a baby, I would be required to take care of the baby. I hadn’t had enough fun yet, and I had to be a burden.
https://tvax2.sinaimg.cn/crop.0.0.1080.1080.180/007EylfZly8gdj39qpdrhj30u00u00v4.jpg?KID=imgbed,tva&Expires=1681826661&ssig=y4VEJa8TFu	Haiyan milk porridge	? This investigation is somewhat speechless.
https://tvax3.sinaimg.cn/crop.0.0.750.750.180/006z1BJZly8foaj9ymc9vj30ku0kugno.jpg?KID=imgbed,tva&Expires=1681826661&ssig=obE%2FmBT%2FIx	Godzilla with peach eyes	Have you ever thought that this kind of thinking is what makes them tend to use that kind of app, and the cause and effect are reversed?
https://tvax3.sinaimg.cn/crop.0.0.750.750.180/006z1BJZly8foaj9ymc9vj30ku0kugno.jpg?KID=imgbed,tva&Expires=1681826661&ssig=obE%2FmBT%2FIx	Godzilla with peach eyes	I laughed. All negative correlations were accounted for, and none of the positive correlations were accounted for.
https://tvax4.sinaimg.cn/crop.0.0.992.992.180/740edba1ly8h1sk0l7yfcj20rk0rk412.jpg?KID=imgbed,tva&Expires=1681826661&ssig=RMGTmZ1eeL	Ninety-twoRed26	Don't worry about the data. Let's ask a fundamental question: What's the point of getting married nowadays? There is no positive meaning at all, and the negative effects are directly full. It is not an exaggeration at all.		https://h5.sinaimg.cn/m/emoticon/icon/others/d_doge-be7f768d78.png
https://tvax2.sinaimg.cn/crop.0.0.1080.1080.180/007vGkRHly8ha5v9n5b9hj30u00u0jto.jpg?KID=imgbed,tva&Expires=1681826664&ssig=1nOTCb6rQu	Don't say that the wind is late.	Damn, I’m sorry for laughing. Hahaha. Are you full after eating? Is this the root cause? ? ?
https://tvax3.sinaimg.cn/crop.0.0.812.812.180/006xCySHly8g00evb8pk3j30mk0mkwfm.jpg?KID=imgbed,tva&Expires=1681826664&ssig=U30S%2FTzDP%2F	Nora the painter	Correlation does not mean causation. If you have nothing to do, just study correlation and non-correlation. How easy it is to piece together a few data! When your balls hurt, go back and study statistics.	1
https://tvax1.sinaimg.cn/crop.0.0.936.936.180/005LP78bly8hcsme6ukcij30q00q0dii.jpg?KID=imgbed,tva&Expires=1681826664&ssig=FmYsaHznLB	Is the beam not cold?	Ah, this...ah, this is a good choice.
https://tvax2.sinaimg.cn/crop.0.0.1080.1080.180/006EwAsPly8hawc5tkdyyj30u00u00uf.jpg?KID=imgbed,tva&Expires=1681826664&ssig=DNATmZtwlZ	Marx's little disciple	Hahahaha, the negative correlation between Weibo is true😊
https://tvax4.sinaimg.cn/crop.0.0.512.512.180/006bFSz7ly8h7zvo9ftp7j30e80e8mx6.jpg?KID=imgbed,tva&Expires=1681826664&ssig=A31vkYrboB	Blue eyes write their shapes _	?
https://tvax4.sinaimg.cn/crop.0.0.1080.1080.180/80d934f3ly8h5j2gdi26qj20u00u0q4c.jpg?KID=imgbed,tva&Expires=1681826664&ssig=kEkkcmQ8H1	Qiqi Qiqi zai	Laughing to death, is there anyone who doesn’t know this simple question: correlation ≠ causation? Where does the word "influence" come from?
https://tvax2.sinaimg.cn/crop.0.0.224.224.180/006zqnN7ly8gxlmgurxt9j3068068mx2.jpg?KID=imgbed,tva&Expires=1681826664&ssig=2o68%2Bwsykp	To the best of us, ed	When I fell in love early in junior high school and high school, I would think about getting married. After all, I didn’t have to worry about anything and there was no pressure in life. I just cared about whether I liked it or not. Later, the relationship faded and I didn’t like it anymore, so I returned to reality. I went to college and found a job to earn money to support myself and have fun af…		https://h5.sinaimg.cn/m/emoticon/icon/default/d_guile-a8a737d3a0.png
https://tvax1.sinaimg.cn/crop.0.0.800.800.180/005KMQoXly8hc1q6rauttj30m80m83zx.jpg?KID=imgbed,tva&Expires=1681826664&ssig=ovq75qKGXp	Want to eat Angus thick beef cheese pineapple burger	? ? ? ? ? ? ? ? ? ? ? ? It has nothing to do with the app
https://tvax2.sinaimg.cn/crop.0.0.512.512.180/0072k8aaly8hbl5vwrrm5j30e80e8q38.jpg?KID=imgbed,tva&Expires=1681826664&ssig=A%2BYIDaQlt%2B	Zanwei toffee crisp	Because of economic pressure, because of social pressure, because of 996		https://h5.sinaimg.cn/m/emoticon/icon/default/d_hehe-0be7e6251f.png
https://tvax4.sinaimg.cn/crop.0.0.512.512.180/7aec1e5fly8h9d5krqhljj20e80e8mxu.jpg?KID=imgbed,tva&Expires=1681826664&ssig=xQINzr361%2B	It's okay to fish secretly, right?	What is the significance of this research? What kind of software should you use? If you don’t want to get married, you just don’t want to get married.
https://tvax2.sinaimg.cn/crop.0.0.1080.1080.180/006eMHEfly8hcev02nio2j30u00u0jus.jpg?KID=imgbed,tva&Expires=1681826664&ssig=FJ3WAhXG8V	hkkukl	Leave me alone		https://h5.sinaimg.cn/m/emoticon/icon/doraemon/dr_03haipa-32e9b53caf.png
https://tvax3.sinaimg.cn/crop.0.0.512.512.180/006GyP4qly8h3ofqa6swnj30e80e8dgb.jpg?KID=imgbed,tva&Expires=1681826664&ssig=gq8cL6abRh	Ataryo	There is a p relationship
https://tvax3.sinaimg.cn/crop.0.0.996.996.180/008iNJKvly8gsr093jcuhj30ro0rpgnr.jpg?KID=imgbed,tva&Expires=1681826664&ssig=CohSb1vMUr	Wind pulling ina	[puzzling]		https://h5.sinaimg.cn/m/emoticon/icon/default/d_feijie-c1df37ef03.png
https://tvax2.sinaimg.cn/crop.0.0.512.512.180/e37780d7ly8habdrnhh2qj20e80e874y.jpg?KID=imgbed,tva&Expires=1681826664&ssig=GGkQXRvuDS	Handsome guy appeared head-on to the ground	I am still working hard, but I have changed from wanting to marry her to wanting to get married. It seems that I no longer have any expectations for the outcome. In the past, it had to be her, but now, as long as it doesn’t make me hate, anyone can do it. Every time I start a relationship, it’s okay. I have no hope for the final result, and even if I use the most outrageous reasons to separate, m…
https://tvax2.sinaimg.cn/crop.0.0.1080.1080.180/007COSsHly8gqb1kagl4kj30u00u0754.jpg?KID=imgbed,tva&Expires=1681826664&ssig=SfnrHExnyc	Little left roro boy	What does my view on marriage and childbearing have to do with whether I use Weibo or not?	1	https://h5.sinaimg.cn/m/emoticon/icon/default/d_yiwen-40c066d5c3.png
https://tvax4.sinaimg.cn/crop.0.0.960.960.180/c0d1d719ly8hcyfiwuzkgj20qo0qodh9.jpg?KID=imgbed,tva&Expires=1681826664&ssig=5T7Kga5%2FxU	De-icing cheese puffs	Even if I don’t want to give birth, I will still call on my friends and my relatives and sisters to come together	1	https://h5.sinaimg.cn/m/emoticon/icon/default/fb_a1dacall-1e0c4593fc.png
https://tvax4.sinaimg.cn/crop.0.0.960.960.180/c0d1d719ly8hcyfiwuzkgj20qo0qodh9.jpg?KID=imgbed,tva&Expires=1681826664&ssig=5T7Kga5%2FxU	De-icing cheese puffs	Mr. Jia is awesome		https://face.t.sinajs.cn/t4/appstyle/expression/ext/normal/72/2021_kaixueji_org.png
https://tvax4.sinaimg.cn/crop.0.0.960.960.180/c0d1d719ly8hcyfiwuzkgj20qo0qodh9.jpg?KID=imgbed,tva&Expires=1681826666&ssig=71pPjGp5tk	De-icing cheese puffs	Wow, are you about to give birth again? Let me tell you, most normal school girls don’t want to get married. If you continue to penetrate, we just won’t have children.		https://face.t.sinajs.cn/t4/appstyle/expression/ext/normal/72/2021_kaixueji_org.png
https://tvax1.sinaimg.cn/crop.0.0.1080.1080.180/662894caly8h09uv22p6bj20u00u0whj.jpg?KID=imgbed,tva&Expires=1681826666&ssig=Ery65vC8yT	Cute, dead, Lele, Lele, Lele	//@clear_AND_sweet: Hahaha why didn’t you tell women to just cut off the internet? Chunchun was speechless.		https://h5.sinaimg.cn/m/emoticon/icon/others/l_xin-43af9086c0.png
https://tvax4.sinaimg.cn/crop.0.0.1080.1080.180/c4511da7ly8h98etlui6oj20u00u0422.jpg?KID=imgbed,tva&Expires=1681826666&ssig=G8wzikyGP8	Happy pig unu in Alps	close! you! fart! thing!	1
https://tvax3.sinaimg.cn/crop.0.0.206.206.180/007CNFKkly8h929137xmfj305q05qq2t.jpg?KID=imgbed,tva&Expires=1681826666&ssig=pGRnWo3JpZ	A hedgehog with fruit on it	Then call the police	1
https://tvax1.sinaimg.cn/crop.0.0.512.512.180/85d4f19fly8gzbr9z1iuxj20e80e8759.jpg?KID=imgbed,tva&Expires=1681826666&ssig=ICjdyHgvMu	Ayurvey	Do you dare to post the full data of the investigation report to the Internet?	1	https://face.t.sinajs.cn/t4/appstyle/expression/ext/normal/72/2021_kaixueji_org.png
https://tvax1.sinaimg.cn/crop.0.0.960.960.180/005JWdv3ly8hbmw7xb15aj30qo0qowfv.jpg?KID=imgbed,tva&Expires=1681826666&ssig=638nqEPAXT	Long-lasting world peace and stability	I laugh hotly
https://tvax4.sinaimg.cn/crop.0.0.1080.1080.180/ac70546aly8hcb87c7xjqj20u00u075s.jpg?KID=imgbed,tva&Expires=1681826666&ssig=B3sZyNtJFC	Mogeko- meow	Turn off the Internet and go back to primitive society		https://h5.sinaimg.cn/m/emoticon/icon/default/d_wabishi-816c4e8890.png
https://tvax1.sinaimg.cn/crop.0.0.1080.1080.180/de8f294bly8gaynlvxdtrj20u00u0jsm.jpg?KID=imgbed,tva&Expires=1681826666&ssig=Be%2Fv9jnzGA	Hu linglin yu	I'm divorced. I don't want to get married and have children. It's all the APP's fault. Then ban them all. You can ban them all.		https://h5.sinaimg.cn/m/emoticon/icon/default/d_xixi-643ef6e48d.png
https://tvax3.sinaimg.cn/crop.0.0.1080.1080.180/005IhLUbly8gzbm83krxpj30u00u0n49.jpg?KID=imgbed,tva&Expires=1681826666&ssig=uYDvoxA%2B7m	Yan Lili's dark magic.	Laughing to death
https://tvax3.sinaimg.cn/crop.0.0.1080.1080.180/005IhNQily8hbz88msqd7j30u00u0jw4.jpg?KID=imgbed,tva&Expires=1681826666&ssig=delo%2B8rCyD	Smile tinkling mins love to laugh.	Hahahahahahaha, the software I use is all negative correlation, it’s strange that the one with positive correlation can be married without having to		https://h5.sinaimg.cn/m/emoticon/icon/others/d_doge-be7f768d78.png
https://tvax4.sinaimg.cn/crop.0.0.1002.1002.180/815bab3dly8gtg4t4gtqej20ru0ruju8.jpg?KID=imgbed,tva&Expires=1681826666&ssig=L1Ybgu4HSq	Xiangyan lay man	This is so funny. Do you dare to rank various factors such as housing prices, maternity leave, family division of labor, and negative effects on the body?	1
https://tvax3.sinaimg.cn/crop.0.0.400.400.180/810156a6ly8hbrkcdfd63j20b40b474q.jpg?KID=imgbed,tva&Expires=1681826666&ssig=c%2FsjlbTyWi	Why does ·Aki always break the contract?	Go study male fertility		https://h5.sinaimg.cn/m/emoticon/icon/default/d_taikaixin-b7d86de3fd.png
https://tvax1.sinaimg.cn/crop.0.0.996.996.180/a442e511ly8fv3i69u7y0j20ro0rojt1.jpg?KID=imgbed,tva&Expires=1681826666&ssig=%2BnC3REl7uk	Chasing five teenagers	Nowadays, some people are not in love because they are really alone, and some people are not in love because they can never be alone.		https://h5.sinaimg.cn/m/emoticon/icon/others/d_doge-be7f768d78.png
https://tvax4.sinaimg.cn/crop.0.0.1080.1080.180/007YWTGrly8hd2qr2rf0aj30u00u0jvb.jpg?KID=imgbed,tva&Expires=1681826666&ssig=cNnjXRL3It	AL axin	What's up?		https://h5.sinaimg.cn/m/emoticon/icon/others/d_doge-be7f768d78.png
https://tvax3.sinaimg.cn/crop.0.0.750.750.180/e9ddc91aly8fqmoo6enh6j20ku0kugme.jpg?KID=imgbed,tva&Expires=1681826666&ssig=w%2B%2FodNxMF3	You don't know, Liu Shuang.	Freedom of marriage is a right granted to citizens by national law!
https://tvax4.sinaimg.cn/crop.0.0.960.960.180/0087mzLXly8h1d006eih0j30qo0qoq5a.jpg?KID=imgbed,tva&Expires=1681826666&ssig=gIKokA9FFR	Ci Yuanyuan	Come again?
https://tvax2.sinaimg.cn/crop.0.0.1080.1080.180/006y1pfzly8h8pbuxq9wfj30u00u0gn5.jpg?KID=imgbed,tva&Expires=1681826666&ssig=zqkTfgoSWJ	Xinghe V1403Cas	Hot one has been deleted		https://h5.sinaimg.cn/m/emoticon/icon/default/fc_liekai-9df295d44f.png
https://tvax1.sinaimg.cn/crop.0.0.1080.1080.180/006DzXjLly8gnri7rby89j30u00u0jth.jpg?KID=imgbed,tva&Expires=1681826666&ssig=jnlKAY5Wby	World beautiful connoisseur	Are you scientific?
https://tvax4.sinaimg.cn/crop.0.0.1068.1068.180/005LVXv2ly8gt8h692lshj30to0towft.jpg?KID=imgbed,tva&Expires=1681826666&ssig=%2BmgWLjYb33	Plaid blueblue blue	I hope they understand that it is these people who choose to use these apps, not that using these apps makes them the kind of people they are.	1	https://h5.sinaimg.cn/m/emoticon/icon/default/d_han-d8ebda66d3.png
https://tvax3.sinaimg.cn/crop.0.0.200.200.180/007qGvYdly8h05p0w0xe2j305k05kaa4.jpg?KID=imgbed,tva&Expires=1681826668&ssig=z3HaY6vfrS	Send yourself a beam of light.	If I had money, I might choose to get married and have children, but unfortunately I have no money. I am not prepared to get married and have children without the ability to support myself and provide for my future children.
https://tvax3.sinaimg.cn/crop.0.0.1002.1002.180/421149b9ly8gaogeurmtoj20ru0rugnj.jpg?KID=imgbed,tva&Expires=1681826668&ssig=BcbQrPnqgV	I want to become a regular, and I wish I could become a regular.	Does it have anything to do with the app? Don’t know what the value of this kind of research is?
https://tvax2.sinaimg.cn/crop.0.0.762.762.180/006i1Hqqly8h1xpmjpqy2j30l60l6wfp.jpg?KID=imgbed,tva&Expires=1681826668&ssig=unrKzAsr9H	Harry Potter flies on a roast pig.	The underlying logic is wrong. Is the current unwillingness to have children caused by the app?
https://tvax1.sinaimg.cn/crop.0.0.512.512.180/e813ff5aly8haoe8a3p6jj20e80e8dgx.jpg?KID=imgbed,tva&Expires=1681826668&ssig=oNpLwZqvg7	hairannn	@Today is another snowy day		https://h5.sinaimg.cn/m/emoticon/icon/default/d_keai-9aae643ce8.png
https://tvax3.sinaimg.cn/crop.0.0.720.720.180/006JqdNGly8h6ocpkzw7hj30k00k00sr.jpg?KID=imgbed,tva&Expires=1681826668&ssig=95VuMzsgBQ	You love me, I love you all my life.	Legal age for marriage lowered to 18 years
https://tvax3.sinaimg.cn/crop.0.0.720.720.180/006JqdNGly8h6ocpkzw7hj30k00k00sr.jpg?KID=imgbed,tva&Expires=1681826668&ssig=95VuMzsgBQ	You love me, I love you all my life.	The legal age of marriage is lowered to 18 years. None of them are college students. People who want to get married go. marry. Can. If you don’t want to get married, it’s okay not to get married. all. free
https://tvax4.sinaimg.cn/crop.0.0.1080.1080.180/00836otely8h1gjnjo2zqj30u00u0juf.jpg?KID=imgbed,tva&Expires=1681826668&ssig=JPaulIdCWq	-Blue pop rocks-	hhh
https://tvax3.sinaimg.cn/crop.0.0.1080.1080.180/0086kRRAly8h4y3cm2r9ij30u00u0ta2.jpg?KID=imgbed,tva&Expires=1681826668&ssig=cu140QKLeG	Huarui's most beautiful proprietress	Indeed //@Have the grass grown taller today: wb will indeed reduce the willingness to get married. After all, after reading this wb, my willingness to get married has indeed reduced.
https://tvax2.sinaimg.cn/crop.0.0.1080.1080.180/b1f27d56ly8hcr9e0grerj20u00u0jy0.jpg?KID=imgbed,tva&Expires=1681826668&ssig=VmCT5Xfe8o	dzhmaple	1.62 means that we have basically never talked about it. This means that there is not much talk about it. In addition, we have not yet entered the society and cannot do much.		https://h5.sinaimg.cn/m/emoticon/icon/default/d_wabishi-816c4e8890.png
https://tvax4.sinaimg.cn/crop.0.0.600.600.180/0088ufRbly8h1pcuuib2wj30go0goq5u.jpg?KID=imgbed,tva&Expires=1681826668&ssig=QgNlGY4SS8	9cz_	funny research
https://tvax2.sinaimg.cn/crop.0.0.996.996.180/c294f161ly8gksnlvhd1rj20ro0rogo5.jpg?KID=imgbed,tva&Expires=1681826668&ssig=3pOJgommI9	Peeping screen	Judging from this Weibo comment, there is a negative correlation between Caijing.com’s attention to technology and willingness to get married.
https://tvax2.sinaimg.cn/crop.0.0.1002.1002.180/005WRM3Gly8gujee2yjdxj60ru0ruaaw02.jpg?KID=imgbed,tva&Expires=1681826668&ssig=wxKbVU8Ngz	uNvSkyrim	It’s awesome to be able to draw causal conclusions from correlations.		https://h5.sinaimg.cn/m/emoticon/icon/others/d_doge-be7f768d78.png
https://tvax1.sinaimg.cn/crop.0.0.888.888.180/0065j72Vly8gnak8iusb9j30oo0oo0u6.jpg?KID=imgbed,tva&Expires=1681826668&ssig=KTGV5%2BS27Y	Denture life	What does the concept of marriage and childbearing have to do with which app to use? How many college students know how difficult it is to earn money now? It is directly related to wages after entering the society.
https://tvax2.sinaimg.cn/crop.0.0.996.996.180/0071WDPIly8fmqmqdmx8fj30ro0rpwhb.jpg?KID=imgbed,tva&Expires=1681826670&ssig=QCNYfTRCqR	Did xz spiral today?	I mean, is it possible that 996 is negatively related to fertility intention?
https://tvax4.sinaimg.cn/crop.0.0.1080.1080.180/008ckXvCly8hbjd0ef7wqj30u00u0n0p.jpg?KID=imgbed,tva&Expires=1681826670&ssig=NLqnL6Q%2FaR	Sleeping god qqqq	@社死Tomato
https://tvax3.sinaimg.cn/crop.0.12.488.488.180/0086k37wly8haquihcoktj30dk0e8jrh.jpg?KID=imgbed,tva&Expires=1681826670&ssig=S6WZrlnqOp	Winter magazine	Who is the reason why women don’t want to get married?		https://h5.sinaimg.cn/m/emoticon/icon/default/d_kelian-a9df4278bf.png
https://tvax1.sinaimg.cn/crop.0.0.1080.1080.180/0071A9frly8hae09b7wquj30u00u0q5l.jpg?KID=imgbed,tva&Expires=1681826670&ssig=kZCcBzX2U2	Fried meatballs with litchi sea	Um, stop targeting women.
https://tvax1.sinaimg.cn/crop.0.0.942.942.180/006Im4Dgly8hav6czdvuwj30q60q6gn4.jpg?KID=imgbed,tva&Expires=1681826670&ssig=0hyAU3nVvQ	Magician Kenji	Of course there is no pressure to spend your parents' money in college. After graduating from college, a large number of people face a breakup and start a career or even never fall in love again.	1
https://tvax3.sinaimg.cn/crop.0.0.996.996.180/005Ooc4zly8grkny8pwikj30ro0rotax.jpg?KID=imgbed,tva&Expires=1681826670&ssig=aCQnEv0HbK	Minorealllll gold	@ Liuling pigeon pigeon pigeon pigeon pigeon-
https://tvax2.sinaimg.cn/crop.0.0.1014.1014.180/005vAwb2ly8gcdlp761wgj30s60s6tag.jpg?KID=imgbed,tva&Expires=1681826670&ssig=nxlxjwqfey	Would you rather be born and drag your tail in painting?	Why is it only 60%?		https://h5.sinaimg.cn/m/emoticon/icon/others/d_doge-be7f768d78.png
https://tvax2.sinaimg.cn/crop.0.0.855.855.180/0074QF8Yly8hafx4uoty7j30nr0nr0vc.jpg?KID=imgbed,tva&Expires=1681826670&ssig=HHP7D%2FpOoB	Beauenfant	Are you okay?
https://tvax1.sinaimg.cn/crop.0.0.996.996.180/ccacd5d8ly8fkdki2glg4j20ro0roabn.jpg?KID=imgbed,tva&Expires=1681826670&ssig=cTCukkGqhd	Batoosie_Gray	Totally speechless
https://tvax3.sinaimg.cn/crop.0.0.1019.1019.180/0083S3Kkly8h813csyrwbj30sb0sb76f.jpg?KID=imgbed,tva&Expires=1681826670&ssig=Vo1uws3Q0w	Choo _ Buchuan Skeleton Kuzi	[Smile]		https://h5.sinaimg.cn/m/emoticon/icon/default/d_hehe-0be7e6251f.png
https://tvax3.sinaimg.cn/crop.0.0.600.600.180/006Lih9xly8h1dlclmg8pj30go0gowg1.jpg?KID=imgbed,tva&Expires=1681826670&ssig=M47RstIoE9	Flemishgiant	If you find a reason to eliminate the 39% of the data and turn it into an invalid questionnaire, then the willingness to marry and have children will increase.	1
https://tvax2.sinaimg.cn/crop.0.0.750.750.180/85fcf25dly8gqsf51t1fqj20ku0ku3yu.jpg?KID=imgbed,tva&Expires=1681826670&ssig=xubnnrhLMU	Fish can't sleep unless they spit bubbles.	It is also possible that women with low fertility desires prefer Douban? ? It’s unclear who influenced whom.
https://tvax4.sinaimg.cn/crop.0.0.996.996.180/de4e4ab4ly8gq9tocgutvj20ro0rotag.jpg?KID=imgbed,tva&Expires=1681826671&ssig=6Xg0kaUrQM	EmWng	@ Orange Wen Man @LIINKLIN
https://tvax4.sinaimg.cn/crop.0.15.750.750.180/006f161vly8fj5rn9kzfcj30ku0lpdiq.jpg?KID=imgbed,tva&Expires=1681826671&ssig=YabvFT2j11	haofan11	Yes, the country must take action to rectify these mobile phones and let young people establish the values ​​that "unmarriage and childbirth are misunderstandings." My son is almost 30. He goes to the gym and plays basketball after get off work. He doesn’t chase girls or fall in love. It's useless no matter what you say
https://tvax1.sinaimg.cn/crop.0.0.1079.1079.180/006fcbFnly8h6npwoc69pj30tz0tzwgw.jpg?KID=imgbed,tva&Expires=1681826671&ssig=e6m1lPk6hF	Elnur---	very funny
https://tvax1.sinaimg.cn/crop.0.0.996.996.180/008c6mG9ly8gxnygf1lrwj30ro0ro0to.jpg?KID=imgbed,tva&Expires=1681826671&ssig=MLUEG9BD7T	Yan sheng _ _	@阳阳的spiritual world This research made me laugh to death
https://tvax1.sinaimg.cn/crop.0.0.829.829.180/007vkxPely8hcyhsjumblj30n10n1wfz.jpg?KID=imgbed,tva&Expires=1681826671&ssig=JtKUUUk0RI	MOCHI	Marry your mother
https://tvax2.sinaimg.cn/crop.0.0.960.960.180/006JebnNly8fdbd480oiqj30qo0qogr8.jpg?KID=imgbed,tva&Expires=1681826671&ssig=auVIG9MSFG	I may be a sister.	I'm going to get married, my head is spinning, can I afford a house?
https://tvax3.sinaimg.cn/crop.0.0.960.960.180/007XpuRjly8h4a5nrn2gjj30qo0qogob.jpg?KID=imgbed,tva&Expires=1681826671&ssig=kB%2BarKYGbY	Sadako doesn't forget the digger-	I am willing to get married but not have children
https://tvax3.sinaimg.cn/crop.0.0.844.844.180/889682bcly8hbsx0s2f6xj20ng0ng3zk.jpg?KID=imgbed,tva&Expires=1681826671&ssig=J5nuRHA9PY	Cyber_Beagle	@ patsu When I woke up, I was so angry that I fainted again	1
https://tvax1.sinaimg.cn/crop.0.0.939.939.180/0081u3Awly8h965m27wfhj30q30q30tv.jpg?KID=imgbed,tva&Expires=1681826671&ssig=yFBxwgNYdh	AAA- KFC crazy Thursday to eat.	You're out of your mind. You've lost your temper.
https://tvax3.sinaimg.cn/crop.0.0.1080.1080.180/005JdAXUly8gwutzzxyinj30u00u0t9s.jpg?KID=imgbed,tva&Expires=1681826671&ssig=wEIK1tnKqs	Jin Yong	This report is so funny hahahahahahahaha
https://tvax1.sinaimg.cn/crop.0.0.1080.1080.180/006fZHoWly8hc9wo8739qj30u00u0n10.jpg?KID=imgbed,tva&Expires=1681826671&ssig=hF2aBp1Wd0	Hamburger castle security	Eat plums quickly
https://tvax1.sinaimg.cn/crop.0.0.1002.1002.180/005Pzmjlly8gun77nma31j60ru0run1502.jpg?KID=imgbed,tva&Expires=1681826671&ssig=qJXdSAOjCZ	Early Chrottiv	You're right // @The dream is to become a beautiful, rich woman and pick up handsome guys: Men don't bear the risk of fertility, so their willingness to marry and have children will certainly not decrease.	1	https://h5.sinaimg.cn/m/emoticon/icon/default/d_keai-9aae643ce8.png
https://tvax1.sinaimg.cn/crop.0.0.1080.1080.180/0085Pj94ly8ge9f1s8zwfj30u00u0tbj.jpg?KID=imgbed,tva&Expires=1681826671&ssig=Yawhy2ifgi	BLUE yuncai	My Douban ah ah ah ah ah ah ah ah ah you can't just disappear like this	2
https://tva4.sinaimg.cn/crop.14.0.722.722.180/c1512482jw8f9qsrdyldmj20ku0k2wfc.jpg?KID=imgbed,tva&Expires=1681826672&ssig=83JOJnRriX	Panda the Hobbit Bear	I suspect that the editor is illiterate. What is mentioned in the paper is positive and negative correlation. The editor made up the causality himself. For the sake of traffic, he is ashamed.	1
https://tva4.sinaimg.cn/crop.14.0.722.722.180/c1512482jw8f9qsrdyldmj20ku0k2wfc.jpg?KID=imgbed,tva&Expires=1681826672&ssig=83JOJnRriX	Panda the Hobbit Bear	Correlation does not mean causation! Does this directly lead to a causal relationship? The level of researchers is staggeringly low	1
https://tvax2.sinaimg.cn/crop.0.0.1002.1002.180/008lBlTSly8gytz7dmenzj30ru0rutc6.jpg?KID=imgbed,tva&Expires=1681826672&ssig=7cNdM6o6SB	Luo Li Luo Li Li Li Li	@ Milk Bottle Lovers
https://tvax1.sinaimg.cn/crop.0.0.1002.1002.180/0081uLlNly8g9qnxfcekyj30ru0ru40i.jpg?KID=imgbed,tva&Expires=1681826672&ssig=9Y3DpqJW8L	GYYYYYYYYYu	Station B is full of idiots and two-spined apes. I understand.
https://tvax1.sinaimg.cn/crop.0.0.1002.1002.180/0081uLlNly8g9qnxfcekyj30ru0ru40i.jpg?KID=imgbed,tva&Expires=1681826672&ssig=9Y3DpqJW8L	GYYYYYYYYYu	Do successful people know about infertility? Why don’t you know about Zhihu?
https://tvax4.sinaimg.cn/crop.0.0.221.221.180/007mqiUNly8hacex248z2j3065065glh.jpg?KID=imgbed,tva&Expires=1681826672&ssig=7nR6EmjWwo	Bakar is a real man _	Even though I play Hupu, it doesn’t affect my not wanting a baby.		https://h5.sinaimg.cn/m/emoticon/icon/others/d_erha-139d0e07bd.png
https://tvax3.sinaimg.cn/crop.0.0.996.996.180/006aeYAQly8gpr5h049buj30ro0ro40g.jpg?KID=imgbed,tva&Expires=1681826672&ssig=425nvBgcFw	Where is your cat?	Aha, then you should call the police		https://face.t.sinajs.cn/t4/appstyle/expression/ext/normal/72/2021_kaixueji_org.png
https://tvax1.sinaimg.cn/crop.0.0.750.750.180/006cjTcily8g62hvuxle3j30ku0kuacf.jpg?KID=imgbed,tva&Expires=1681826672&ssig=Cbm%2FwsGdE0	I'm also waiting for jk2.	If you don’t have any projects to do, you can think about how to help college students get rid of 996 high housing prices.	1
https://tvax1.sinaimg.cn/crop.0.0.1002.1002.180/006KtNDply8gm0dugs5rxj30ru0ru75s.jpg?KID=imgbed,tva&Expires=1681826672&ssig=cVCMUzBMaP	Amanda-SeanBO95	I will also get married, but I can’t afford it		https://h5.sinaimg.cn/m/emoticon/icon/default/d_beishang-c95268c034.png
https://tvax4.sinaimg.cn/crop.0.0.960.960.180/006MEXC9ly8h223daajcnj30qo0qomyn.jpg?KID=imgbed,tva&Expires=1681826672&ssig=UtSpUfiT3v	7_ on the way to blame	Then you call the police and arrest us all.
https://tvax3.sinaimg.cn/crop.0.0.512.512.180/ea8282d7ly8gojlt62icmj20e80e83yv.jpg?KID=imgbed,tva&Expires=1681826672&ssig=UyC6imcyx0	Look at the sword while drunk YY	What if we don’t use these apps?
https://tvax2.sinaimg.cn/crop.0.0.996.996.180/006I5zjIly8frx1zqlbr0j30ro0rodhs.jpg?KID=imgbed,tva&Expires=1681826672&ssig=EE%2B8yTjRYb	Hemingshanye	@山有河泽
https://tvax1.sinaimg.cn/crop.0.0.1061.1061.180/008iJHgGly8hclr6di4yrj30th0thn2g.jpg?KID=imgbed,tva&Expires=1681826672&ssig=gf0xD9LVPE	Mengyou	@我是小fatroua Let us wrap up our little jiao again "It is virtue for a woman to have no talent"		https://face.t.sinajs.cn/t4/appstyle/expression/ext/normal/4b/2022_praise_org.png
https://tvax3.sinaimg.cn/crop.0.0.1080.1080.180/007rm4rvly8hcw49dtutwj30u00u0dkb.jpg?KID=imgbed,tva&Expires=1681826673&ssig=hlofa7oXHY	Did you earn money to buy a big G today?	What should I do? Then call the police.		https://h5.sinaimg.cn/m/emoticon/icon/default/d_chanzui-fc1acc341b.png
https://tvax3.sinaimg.cn/crop.0.0.1080.1080.180/007rm4rvly8hcw49dtutwj30u00u0dkb.jpg?KID=imgbed,tva&Expires=1681826673&ssig=hlofa7oXHY	Did you earn money to buy a big G today?	Hupu and Xiaohongshu really know how to reproduce. Let’s get married.
https://tvax2.sinaimg.cn/crop.0.0.512.512.180/00775i2gly8habmwcair4j30e80e83za.jpg?KID=imgbed,tva&Expires=1681826673&ssig=NtEDRhIbx6	Maestria_	Sorry, I can't help but say this time. Men playing Douban will not necessarily reduce the male marriage and childbearing rate, but if all women go to a certain bar, it is estimated that the marriage and childbearing rate can be directly reduced to 0	1	https://h5.sinaimg.cn/m/emoticon/icon/default/d_han-d8ebda66d3.png
https://tvax2.sinaimg.cn/crop.0.0.667.667.180/3bced812ly8h1oqcjf5zlj20ij0ij0ui.jpg?KID=imgbed,tva&Expires=1681826673&ssig=OUauaNxruc	NESS7070	Is it ultimately the woman’s fault? Then don’t even think about the marriage rate increasing in your life.	1	https://face.t.sinajs.cn/t4/appstyle/expression/ext/normal/6c/2022_666_org.png
https://tvax3.sinaimg.cn/crop.0.0.720.720.180/00663inbly8h3p9fej85bj30k00k0wfn.jpg?KID=imgbed,tva&Expires=1681826673&ssig=VuAQf%2BBIOE	Fish fish power	Why do you want to train women to have children? ?
https://tvax2.sinaimg.cn/crop.0.0.1080.1080.180/00612JaHly8gz87ogcrm6j30u00u079y.jpg?KID=imgbed,tva&Expires=1681826673&ssig=ekcR3COKud	Tian Tian Cui Cui shark	Steady and good!
https://tvax2.sinaimg.cn/crop.0.0.1080.1080.180/008rm6Cnly8hbqnkijcimj30u00u0n0s.jpg?KID=imgbed,tva&Expires=1681826673&ssig=ORYH8ohjKC	Xiaoyan is good at sleeping.	sand dollar
https://tva2.sinaimg.cn/crop.0.7.500.500.180/70cd9ecajw8evq32du605j20dw0jg41e.jpg?KID=imgbed,tva&Expires=1681826673&ssig=2xq6e12aeN	till_Way	Improve the quality of men	1
https://tvax1.sinaimg.cn/crop.0.0.512.512.180/0069LTYwly8h2tk9bsf6nj30e80e8jrv.jpg?KID=imgbed,tva&Expires=1681826673&ssig=ZSI9Cg%2BDZ%2F	Brew a cup of eternity.	Without changing the situation, I just covered my eyes to prevent them from looking. Why not solve the problem? The society will help poor and elderly people change their situation, and donations of money and materials are also widely praised. Because the masses may also become poor and old. Only gender remains unchanged. Are most women naturally more empathetic? If women are in power, it won't m…	2
https://tvax4.sinaimg.cn/crop.0.0.1080.1080.180/006QDMpely8h8jlrba2ugj30u00u0n0v.jpg?KID=imgbed,tva&Expires=1681826673&ssig=Bv5s5%2F0fAh	MINEHeeyu_	Speak up if you are sick
https://tvax2.sinaimg.cn/crop.0.0.1080.1080.180/005PKsIuly8gwkjhvws07j30u00u0774.jpg?KID=imgbed,tva&Expires=1681826673&ssig=IviWYu7RWE	hachi8chan	@hachi8chan: 60% want to get married: mostly boys; 40% don’t want to get married: mostly girls		https://face.t.sinajs.cn/t4/appstyle/expression/ext/normal/cb/2022_Flowers_org.png
https://tvax4.sinaimg.cn/crop.0.0.1080.1080.180/005Oxdvuly8gh4dfy44qjj30u00u0juc.jpg?KID=imgbed,tva&Expires=1681826673&ssig=h7C8zemEba	Casual rice cooker	Now that I have become a refugee, how can I still have three children?		https://h5.sinaimg.cn/m/emoticon/icon/default/d_keai-9aae643ce8.png
https://tvax2.sinaimg.cn/crop.0.0.600.600.180/006wcXlXly8h1ltfexv26j30go0goq3w.jpg?KID=imgbed,tva&Expires=1681826673&ssig=Lyv4MsRpqZ	Kiyunie	Choked, not everything has to involve marriage and childbirth. joke. It looks like I faked my evidence		https://h5.sinaimg.cn/m/emoticon/icon/default/d_guzhang-cca8b296d9.png
https://tvax4.sinaimg.cn/crop.0.0.828.828.180/006c7OvDly8geka9pcpwdj30n00n0myy.jpg?KID=imgbed,tva&Expires=1681826673&ssig=1vCWzP2ScV	Get up in one minute.	I see that the comments on Weibo are really relevant. I just think that the survey results are more likely to say that young people are easily affected by the trends on the Internet.
https://tvax4.sinaimg.cn/crop.0.0.468.468.180/0075C0fnly8hbbgk38htzj30d00d0wf5.jpg?KID=imgbed,tva&Expires=1681826675&ssig=JQS3ph6GRi	Tip of the iceberg _ Xinxin	I used to cover my mouth, but now I cover my eyes?		https://h5.sinaimg.cn/m/emoticon/icon/others/d_erha-139d0e07bd.png
https://tvax4.sinaimg.cn/crop.0.0.667.667.180/628a5862ly8gkqw23kb47j20ij0ij75j.jpg?KID=imgbed,tva&Expires=1681826675&ssig=fdJkTuELW8	So it's in.	Look at phenomena through their essence, hahahaha
https://tvax3.sinaimg.cn/crop.0.0.996.996.180/0072NK08ly8g9f3lgr1bjj30ro0rodii.jpg?KID=imgbed,tva&Expires=1681826675&ssig=RHtmeAm828	Vaguely how much	Wow, such a conclusion is so glorious for you. It turns out that it’s not housing prices, it’s not 996, it’s not domestic violence, it’s not childbearing costs, it’s not a problem, it’s all about women! Just pull out all the women and shoot them, so it won’t affect the fertility rate at all!		https://face.t.sinajs.cn/t4/appstyle/expression/ext/normal/3d/2022_wow_org.png
https://tvax1.sinaimg.cn/crop.0.0.1080.1080.180/6a66bebaly8hd0ttc5pp8j20u00u0ta2.jpg?KID=imgbed,tva&Expires=1681826675&ssig=t4FVCJphIY	_ Happy Black _	psychosis	1
https://tva4.sinaimg.cn/crop.0.0.720.720.180/6f3437cfjw8ej3uxn1fa9j20k00k0dha.jpg?KID=imgbed,tva&Expires=1681826675&ssig=OG7KSZGWht	Have a cat-tired	Blame women, blame the APP, just don’t blame men
https://tvax4.sinaimg.cn/crop.0.0.1080.1080.180/007G3hsaly8h8m0bbgk1rj30u00u0jww.jpg?KID=imgbed,tva&Expires=1681826675&ssig=UBKyThL3jw	I want to eat a lot of rice every day-	This means that whether or not to get married is a woman’s problem.	1	https://h5.sinaimg.cn/m/emoticon/icon/others/d_erha-139d0e07bd.png
https://tvax3.sinaimg.cn/crop.0.0.960.960.180/006VTngUly8hbsepaoopnj30qo0qota2.jpg?KID=imgbed,tva&Expires=1681826675&ssig=6GHsYwCyxO	Oaks may be a hundred years old.	Then I suggest you let women join Hupu Tieba Zhihu, and the fertility rate will drop directly to 0.		https://h5.sinaimg.cn/m/emoticon/icon/default/fb_a1dacall-1e0c4593fc.png
https://tvax1.sinaimg.cn/crop.0.0.828.828.180/76c5c46dly8gkx6fchg6gj20n00n0aau.jpg?KID=imgbed,tva&Expires=1681826675&ssig=CRSNXz1JIb	Xiao Deng, a migrant worker.	Is this the reason why Douban was rectified? Has it affected the fertility rate?
https://tvax2.sinaimg.cn/crop.0.0.1000.1000.180/0063idV7ly8h1rogrmfcej30rs0rtwhf.jpg?KID=imgbed,tva&Expires=1681826675&ssig=8hrLGwj7yM	Employed in dreaming	@consciousness will be happy
https://tva1.sinaimg.cn/crop.0.0.750.750.180/a00e82b0jw8er3sfyx71xj20ku0kugms.jpg?KID=imgbed,tva&Expires=1681826675&ssig=elbQP0x2AR	Small eyes need sugar.	@It’s not a little fox, it’s cement
https://tvax3.sinaimg.cn/crop.0.0.996.996.180/006UGptGly8gdd93uc3zfj30ro0rojt2.jpg?KID=imgbed,tva&Expires=1681826675&ssig=XAP9gDBCmK	Pliny19	Indeed, seeing your remarks like this really makes people not want to get married.		https://h5.sinaimg.cn/m/emoticon/icon/default/d_hehe-0be7e6251f.png
https://tvax1.sinaimg.cn/crop.0.0.995.995.180/008aXjyHly8h4d6nekap7j30rn0rnjsb.jpg?KID=imgbed,tva&Expires=1681826675&ssig=LyHMwXU4oQ	There is my smile in the sunshine.	I want to get married, but I'm afraid I won't be able to get married		https://face.t.sinajs.cn/t4/appstyle/expression/ext/normal/7e/2021_bitter_org.png
https://tvax2.sinaimg.cn/crop.0.0.996.996.180/e6a50770ly8fuucfah4hbj20ro0roq5i.jpg?KID=imgbed,tva&Expires=1681826675&ssig=Zq9YGCZlZL	Floating and Toona sinensis	Where did the data come from? There is no logic at all. Are the standards of experts now so low?
https://tvax3.sinaimg.cn/crop.0.0.584.584.180/007QbDGwly8h7z3m5t1oyj30g80g874m.jpg?KID=imgbed,tva&Expires=1681826675&ssig=RAghbBO1xk	A pair of birds alone	I summarized the following six points...
https://tvax1.sinaimg.cn/crop.0.0.1080.1080.180/0078rq4Oly8gpqe8v6vu0j30u00u00wo.jpg?KID=imgbed,tva&Expires=1681826676&ssig=y3mH%2FgsP6%2B	Chinese girl bean paste yep	I really can’t poop. It’s because the earth is unattractive. I just took off my pants and farted. I’m sick.	2
https://tvax1.sinaimg.cn/crop.0.0.736.736.180/008nzUZIly8h0z7lya5n2j30kg0kgta4.jpg?KID=imgbed,tva&Expires=1681826676&ssig=pby3j5e8ee	Xiao Xiao Zhan cha Bei	This survey result is unscientific. There are more boys using Hupu, while more girls use Douban. Boys themselves are more willing to get married and have children than girls. It is not so much the result of using the app, but more that more and more girls are using it. I don’t want to get married and have children.	2
https://tvax4.sinaimg.cn/crop.0.0.1080.1080.180/006X8Tt8ly8h68oiv82ykj30u00u03zm.jpg?KID=imgbed,tva&Expires=1681826676&ssig=bM80HMC7eC	Mountains and rivers	@Oh_Volcano School Motto PARK
https://tvax3.sinaimg.cn/crop.0.0.694.694.180/0082U0mXly8h3192prbzqj30ja0ja419.jpg?KID=imgbed,tva&Expires=1681826676&ssig=jCyC55p00f	The name is so long that it is hard to read it once.	In the past, I always advised my sisters who were on high-paying days off to work hard. I took one day off, and the last day was one day in a row. I just wanted my sister to resign as soon as possible.	1	https://h5.sinaimg.cn/m/emoticon/icon/others/d_erha-139d0e07bd.png
https://tvax2.sinaimg.cn/crop.0.0.1080.1080.180/0071OUlFly8hc66i9ykvwj30u00u00vw.jpg?KID=imgbed,tva&Expires=1681826676&ssig=uApncTGSU3	Blue Chen Xiansen	Weibo women's toilet
https://tvax1.sinaimg.cn/crop.0.0.1080.1080.180/007ifUOqly8h9xp70x3mej30u00u0wfa.jpg?KID=imgbed,tva&Expires=1681826676&ssig=I%2BNi2Z27mx	Don't stay up late and go to bed early Hitsugaya	Killing me friends		https://h5.sinaimg.cn/m/emoticon/icon/others/d_doge-be7f768d78.png
https://tvax3.sinaimg.cn/crop.0.0.1080.1080.180/a2441791ly8hd1if408rwj20u00u0myx.jpg?KID=imgbed,tva&Expires=1681826676&ssig=ghurooYx29	NPDP struggler	Then why don't you ask me how much I eat in a day? Does it have anything to do with my views on marriage and childbearing?
https://tvax2.sinaimg.cn/crop.0.0.640.640.180/0084WmjIly8haj5izpx90j30hs0hswfr.jpg?KID=imgbed,tva&Expires=1681826676&ssig=ADBEDBwXmV	_ Seeing him entertain guests _	So girls can’t do anything and live for more than ten years just to have a baby? Get married?
https://tvax4.sinaimg.cn/crop.0.0.1080.1080.180/c0a69e72ly8h5anukkgnxj20u00u00wt.jpg?KID=imgbed,tva&Expires=1681826676&ssig=RcITLOzk4c	Lulu sister-in-law is cool	All men
https://tvax2.sinaimg.cn/crop.0.0.996.996.180/006ww6r4ly8gxc0bfe4v6j30ro0rojse.jpg?KID=imgbed,tva&Expires=1681826676&ssig=N7kafdDSFr	Xiao Wang, stop eating _ _	Children and grandchildren will have their own blessings. I will enjoy the blessings without children and grandchildren.		https://face.t.sinajs.cn/t4/appstyle/expression/ext/normal/72/2021_kaixueji_org.png
https://tvax3.sinaimg.cn/crop.0.0.1080.1080.180/006qePXwly8hcmxkpzgd0j30u00u1acx.jpg?KID=imgbed,tva&Expires=1681826677&ssig=xSXjtRVMva	Suoyikou ice cream	If the root cause of chaos is not solved, what are you saying here about loving butts? Don’t let women study. Don’t let their minds be liberated. Let them remain ignorant forever.		https://h5.sinaimg.cn/m/emoticon/icon/others/d_erha-139d0e07bd.png
https://tvax3.sinaimg.cn/crop.0.0.1080.1080.180/005BBHh4ly8hcqw3tmiifj30u00u077q.jpg?KID=imgbed,tva&Expires=1681826677&ssig=GrCBa%2F404a	A blind screenshot	I just want to ask if I have nothing to do to study this...		https://h5.sinaimg.cn/m/emoticon/icon/default/d_yiwen-40c066d5c3.png
https://tvax2.sinaimg.cn/crop.0.0.996.996.180/007bGvrply8gj8cz5d3rkj30ro0rojsk.jpg?KID=imgbed,tva&Expires=1681826677&ssig=mkDj7ThGb9	Iron plate crispy potato balls	It turns out that the empirical research done by the National People’s Congress is only at this level.	1	https://face.t.sinajs.cn/t4/appstyle/expression/ext/normal/af/2022_chuaishou_org.png
https://tvax3.sinaimg.cn/crop.0.0.1080.1080.180/006xPnenly8h5p8t342orj30u00u0tbb.jpg?KID=imgbed,tva&Expires=1681826677&ssig=noxpVyaILa	Qinli	A little news about fear of marriage every day
https://tvax2.sinaimg.cn/crop.0.0.960.960.180/8c8a321dly8gdp9r7w3jfj20qo0qoabo.jpg?KID=imgbed,tva&Expires=1681826677&ssig=iL%2B0UhxEe%2B	Meow ya ya mi	Women don’t want to get married not because of apps, but because of patriarchal ideas that put the responsibility for marriage and childbearing on women, domestic violence, and the cooling-off period for divorce. I don’t understand why this should be investigated? If men don’t evolve, are they ready to force women to degenerate?	1	https://h5.sinaimg.cn/m/emoticon/icon/default/d_hehe-0be7e6251f.png
https://tvax3.sinaimg.cn/crop.0.0.844.844.180/88690786ly8h2rcwmwxqbj20ng0ngtfg.jpg?KID=imgbed,tva&Expires=1681826677&ssig=SEJteau%2FaK	Awakening Dorothy	@ toilet seat killer kafka
https://tvax1.sinaimg.cn/crop.0.0.512.512.180/0084nrVqly8hcrb5xkg26j30e80e8jsg.jpg?KID=imgbed,tva&Expires=1681826677&ssig=GA3oOELoTH	monotonetokyo	Laughed
https://tvax4.sinaimg.cn/crop.0.0.416.416.180/c53639ccly8hd2e7tsspzj20bk0bk0tj.jpg?KID=imgbed,tva&Expires=1681826677&ssig=OYSAHW5IX1	Eat only soft rice	@·Eat only one spoonful
https://tvax2.sinaimg.cn/crop.0.0.996.996.180/006CbRGVly8ftd8nagvp7j30ro0rogq5.jpg?KID=imgbed,tva&Expires=1681826677&ssig=PsulpBy0UW	Z night language warbler	The idea is contradictory to the reality after entering the society. When I was in college, I felt that 28 was still too early. I hoped to get married before 28, otherwise I would have changed. But in reality, there are a lot of problems that need to be solved, and I passed 28 before I knew it...		https://h5.sinaimg.cn/m/emoticon/icon/default/d_xiaoku-f2bd11b506.png
https://tvax1.sinaimg.cn/crop.0.0.1002.1002.180/b55f7aa7ly8gq0wpnuw7mj20ru0ru0vx.jpg?KID=imgbed,tva&Expires=1681826677&ssig=%2F%2BomOmcInY	LX_Polaris	Hahahaha Weibo is the source of all evil		https://h5.sinaimg.cn/m/emoticon/icon/default/d_haha-0ec05e6dad.png
https://tvax2.sinaimg.cn/crop.0.0.1080.1080.180/a5101b2dly8h62xtwm3xoj20u00u0mz0.jpg?KID=imgbed,tva&Expires=1681826677&ssig=eTKaiH%2FbXE	Guoguo -Alisa	Comrade Deng Yingchao proposed the freedom of divorce in order to protect women, but it was easily abolished by those in power. How sad. Nowadays, the laws of this country no longer protect women, so women can only protect themselves in their own way~	2
https://tvax1.sinaimg.cn/crop.0.0.996.996.180/006aVSCwly8gtjpvueza6j60ro0roq4h02.jpg?KID=imgbed,tva&Expires=1681826677&ssig=KPvqGISxf7	FollowingTraction	@安HuiZhenOutside Girlfriend		https://h5.sinaimg.cn/m/emoticon/icon/others/d_erha-139d0e07bd.png
https://tvax4.sinaimg.cn/crop.0.0.72.72.180/006RVw6Qly8hcw4a4ob2qj3020020gld.jpg?KID=imgbed,tva&Expires=1681826677&ssig=QDa9VtnbhA	Shell search	There are various reasons, but we just don’t talk about housing prices, right?
https://tvax1.sinaimg.cn/crop.155.154.388.388.180/002V9Kqhly8gu2d9rtpzij60jg0je0vs02.jpg?KID=imgbed,tva&Expires=1681826681&ssig=LJA%2FdrO%2FhE	Gradually come on.	Cause and effect are reversed, right?
https://tvax1.sinaimg.cn/crop.0.0.996.996.180/005F5mAnly8gcr5o6bjugj30ro0roacg.jpg?KID=imgbed,tva&Expires=1681826681&ssig=1wX%2F7ZkIKs	Oohbee	Correlation is not causation. . . Statistics students feel uncomfortable every time they see these arguments that do not support the argument.
https://tvax1.sinaimg.cn/crop.0.0.1080.1080.180/0061Ok74ly8h8t9bbzco6j30u00u0myx.jpg?KID=imgbed,tva&Expires=1681826681&ssig=ovVbznes7%2F	Orange soda is popular with X.	@AN-ws	1
https://tvax3.sinaimg.cn/crop.0.0.1000.1000.180/e7aff295ly8h786uiwmolj20rs0rsgmp.jpg?KID=imgbed,tva&Expires=1681826681&ssig=xHyoy62frj	Cauliflower rapeseed l	After reading this, my willingness has decreased.	2	https://h5.sinaimg.cn/m/emoticon/icon/default/d_keai-9aae643ce8.png
https://tva4.sinaimg.cn/crop.0.0.1080.1080.180/e196c677jw8elgo2iddz0j20u00u0ta2.jpg?KID=imgbed,tva&Expires=1681826681&ssig=%2FNu7lrjBJN	Jing Hao da sui yue	Mobile phones are so fun, what use do men do?
https://tvax1.sinaimg.cn/crop.0.0.996.996.180/007M4K8Vly8glbjks0vd0j30ro0rpabg.jpg?KID=imgbed,tva&Expires=1681826681&ssig=F0QO61ELkE	Peach oolong dog	In school, I haven’t been injured yet. I should interview people who have graduated a few years ago.
https://tvax1.sinaimg.cn/crop.0.0.512.512.180/006hPcvaly8hc38dp4iapj30e80e8wer.jpg?KID=imgbed,tva&Expires=1681826681&ssig=TOUucsr4kH	Ants hiding in mushrooms	@ Cup Summer vv speechless
https://tvax1.sinaimg.cn/crop.0.0.996.996.180/007M4K8Vly8glbjks0vd0j30ro0rpabg.jpg?KID=imgbed,tva&Expires=1681826681&ssig=F0QO61ELkE	Peach oolong dog	Where is Little Red Book relevant?		https://h5.sinaimg.cn/m/emoticon/icon/default/d_yunbei-a14a649db8.png
https://tvax1.sinaimg.cn/crop.0.0.512.512.180/006hPcvaly8hc38dp4iapj30e80e8wer.jpg?KID=imgbed,tva&Expires=1681826681&ssig=TOUucsr4kH	Ants hiding in mushrooms	@不买球qaq This news really left me speechless.
https://tvax1.sinaimg.cn/crop.0.0.1080.1080.180/a3a01b8cly8gzwvcxffnpj20u00u0jti.jpg?KID=imgbed,tva&Expires=1681826681&ssig=Ql5BCK0ZDD	I will always like Shiesuta.	What about data? Just open your mouth and come, right?
https://tvax4.sinaimg.cn/crop.0.0.552.552.180/d06ae03ely8h1chx56bdwj20fc0fcwf0.jpg?KID=imgbed,tva&Expires=1681826681&ssig=UEh530%2BY9L	Come on, learn medicine	@小陈不深8
https://tva3.sinaimg.cn/crop.0.0.480.480.180/005xg0Ocjw8eqiefqlod7j30dc0dc75a.jpg?KID=imgbed,tva&Expires=1681826681&ssig=edOMC9Dbwg	Procrastination orz	😅
https://tvax1.sinaimg.cn/crop.0.0.996.996.180/0066Y1f8ly8foxiabefurj30ro0rodjb.jpg?KID=imgbed,tva&Expires=1681826681&ssig=Gq3B3sECQN	A soil hammer that dreams of becoming a doctor.	Oh my god, it’s terrible to accidentally click on this comment section.		https://h5.sinaimg.cn/m/emoticon/icon/default/d_yunbei-a14a649db8.png
https://tvax2.sinaimg.cn/crop.0.0.996.996.180/006DoYCbly8ghcf3lna6qj30ro0romzo.jpg?KID=imgbed,tva&Expires=1681826685&ssig=OyUNhfjJTd	Silent black and white brother	This is just a realistic interpretation of the investigation report. Why are so many people unwilling to accept the facts?	1
https://tvax2.sinaimg.cn/crop.0.0.292.292.180/005H6QLBly8hcdijlpo4lj3084084jrn.jpg?KID=imgbed,tva&Expires=1681826685&ssig=fnW9DcKVms	Want to be as gentle as the stars	Marriage and childbirth are personal wishes, why do you care so much? What's the point if even a happy marriage and love has deteriorated and become an unachievable task? So if you want a woman to get married, why don't you become a woman and get married to make a contribution?	1
https://tvax1.sinaimg.cn/crop.0.0.996.996.180/9039bb63ly8fjtyd1t6lej20ro0rowh3.jpg?KID=imgbed,tva&Expires=1681826685&ssig=CrbfM8ERTv	Laishiyan	If you have nothing to do, go pick some shit at the entrance of the village.
https://tvax1.sinaimg.cn/default/images/default_avatar_male_180.gif?KID=imgbed,tva&Expires=1681826685&ssig=XWrMo2XClK	People's orderly, hahahaha	Women generally have low ability to think independently	1
https://tva2.sinaimg.cn/crop.0.0.180.180.180/ba39a8ebjw1e8qgp5bmzyj2050050aa8.jpg?KID=imgbed,tva&Expires=1681826685&ssig=%2FcPh3RjUA8	_after17_	Don’t blame the high housing prices, don’t blame the high cost of childcare, blame Douban for being weird	1	https://h5.sinaimg.cn/m/emoticon/icon/default/d_tanshou-fa05d4eacf.png
https://tvax1.sinaimg.cn/crop.0.0.1080.1080.180/007CCVodly8h4j8s3sdqxj30u00u0dki.jpg?KID=imgbed,tva&Expires=1681826685&ssig=4NT0IG9hdJ	Dangerous villain sweet	If you don’t have anything to report, don’t report it.
https://tvax4.sinaimg.cn/crop.0.0.1080.1080.180/0077HHrgly8h647rgniejj30u00u0gv0.jpg?KID=imgbed,tva&Expires=1681826685&ssig=19Q9Liggqd	space-oddity	Proposal to import European and American women
https://tvax1.sinaimg.cn/crop.0.0.750.750.180/4cdf6b81ly8g1zjmd2hyxj20ku0kudhu.jpg?KID=imgbed,tva&Expires=1681826685&ssig=q2RFJgRhVp	Han Jun finally changed his name.	It’s a really good report that captures the essence.		https://h5.sinaimg.cn/m/emoticon/icon/default/d_xiaoku-f2bd11b506.png
https://tva3.sinaimg.cn/crop.0.0.180.180.180/706fe564jw1e8qgp5bmzyj2050050aa8.jpg?KID=imgbed,tva&Expires=1681826685&ssig=4uHkncLkwP	Brother, um, no, Wu Xie, I want it	XJB nonsense		https://h5.sinaimg.cn/m/emoticon/icon/default/d_feijie-c1df37ef03.png
https://tvax4.sinaimg.cn/crop.0.0.996.996.180/006QZNwaly8gl8t8yt82wj30ro0ro3zw.jpg?KID=imgbed,tva&Expires=1681826685&ssig=3nncwctudv	My daughter-in-law only loves me.	It's so easy to live with a man. It's not that troublesome. My sexual orientation is normal.	1
https://tvax3.sinaimg.cn/crop.0.0.996.996.180/0067eVaKly8gtds57xnfaj30ro0ro3zm.jpg?KID=imgbed,tva&Expires=1681826685&ssig=xvjfcnekL1	A3000_	What effect does it have on men? They don’t have children.		https://h5.sinaimg.cn/m/emoticon/icon/others/d_doge-be7f768d78.png
https://tvax2.sinaimg.cn/crop.0.0.675.675.180/0085kU2Zly8h1paoei793j30ir0irdhn.jpg?KID=imgbed,tva&Expires=1681826685&ssig=a%2F708pPiyy	Cold coke is the best.	Haha, so funny. This survey is so interesting.
https://tvax2.sinaimg.cn/crop.0.0.844.844.180/6458a261ly8h3dvot9ymdj20ng0ngdhm.jpg?KID=imgbed,tva&Expires=1681826685&ssig=4ppEj0iT65	Ka Gary the Snail wo wo	Forcibly passing the blame... The direction of this kind of survey itself is problematic, and it is used as a scientific statement... Following this method, next time you can study what kind of fast food you eat affects your intention to get married.
https://tvax1.sinaimg.cn/crop.0.0.512.512.180/6a63668bly8fw0tsy7sv9j20e80e8q37.jpg?KID=imgbed,tva&Expires=1681826685&ssig=kmWsEcylsR	What a mean person to watch without saying a word	🙊
https://tvax2.sinaimg.cn/crop.0.0.996.996.180/c4644bdbly8fkdltl6oxrj20ro0romyr.jpg?KID=imgbed,tva&Expires=1681826687&ssig=g5cZCW1EOO	threeeeyes	The APP does have a trendy feel, but the average number of times among college students is 1.62 times, which is beyond my expectation.		https://h5.sinaimg.cn/m/emoticon/icon/default/d_yunbei-a14a649db8.png
https://tvax4.sinaimg.cn/crop.0.0.438.438.180/008su3Hily8h1f2xzg9wqj30c60c6wei.jpg?KID=imgbed,tva&Expires=1681826687&ssig=Hu9AKryxcn	Ka Rong 718	I was thinking that in the past two years when I was in junior high school, late marriage, late childbearing, fewer children and eugenics were written in the political books. Why has it been so crazy in the past two years? Our country's policies are always going from one extreme to another, and we are used to making up for it after the situation has changed. .
https://tvax2.sinaimg.cn/crop.0.0.1080.1080.180/006CY4rLly8h0hd9i1gokj30u00u0dh4.jpg?KID=imgbed,tva&Expires=1681826687&ssig=xL3nQWU9R%2B	Bami	ah? Good guy, why don’t you tell others not to use the Internet?
https://tvax1.sinaimg.cn/crop.0.0.1080.1080.180/7163d2c1ly8griyeksmu0j20u00u03zy.jpg?KID=imgbed,tva&Expires=1681826687&ssig=wIi59I%2Bm1%2F	Cloud baby Sharon_Z	Girls are kept at home, not in school, without internet access, and they give birth like sows.		https://h5.sinaimg.cn/m/emoticon/icon/others/d_erha-139d0e07bd.png
https://tvax1.sinaimg.cn/crop.0.0.266.266.180/46aa7465ly8ha44fioqs1j207e07e74c.jpg?KID=imgbed,tva&Expires=1681826687&ssig=OIOAQrEA3Q	Time flows through life.	Let’s see which app hinders cutting leeks!
https://tvax2.sinaimg.cn/crop.0.0.1080.1080.180/006yNt2lly8hc46dgltzyj30u00u0tcg.jpg?KID=imgbed,tva&Expires=1681826687&ssig=TD4kVHlpFB	Gu Lu Miao Ji zi	Xiaohongshu Fengceng was murdered		https://h5.sinaimg.cn/m/emoticon/icon/others/d_doge-be7f768d78.png
https://tvax2.sinaimg.cn/crop.0.0.1080.1080.180/6c5687bfly8hcrrtb0cfqj20u00u0whn.jpg?KID=imgbed,tva&Expires=1681826687&ssig=r2SHIzbblY	Beautiful girl Chen Xiaohua	It’s better to think about how to control housing prices…
https://tvax1.sinaimg.cn/crop.0.0.927.927.180/006hFTRCly8h194ub1164j30pr0prdh8.jpg?KID=imgbed,tva&Expires=1681826687&ssig=auBQaknr0G	Sigh that time has passed.	Eating can also reduce the desire to have children		https://h5.sinaimg.cn/m/emoticon/icon/others/d_doge-be7f768d78.png
https://tvax4.sinaimg.cn/crop.0.0.960.960.180/007su6EWly8hckl7dmd9ej30qo0qo753.jpg?KID=imgbed,tva&Expires=1681826687&ssig=vtJu10C7K9	Xiao yi da de Hua flower	What do men think about it? If they don’t have to give birth to a child, it’s fucking outrageous!	1
https://tvax3.sinaimg.cn/crop.0.0.996.996.180/ac21e588ly8gkccq03n39j20ro0ro765.jpg?KID=imgbed,tva&Expires=1681826687&ssig=eCKrDOzVpk	Changxi I	@-Yookin @_Shark Wild Berry Friends
https://tvax3.sinaimg.cn/crop.0.0.328.328.180/006VZJ29ly8h2o4dosklwj309409474j.jpg?KID=imgbed,tva&Expires=1681826687&ssig=5GObOEBF%2BM	American stones have all been removed.	Let’s just talk about the women’s toilet on Weibo.		https://h5.sinaimg.cn/m/emoticon/icon/others/d_doge-be7f768d78.png
https://tvax2.sinaimg.cn/crop.0.0.512.512.180/007VUBukly8gygfmufixfj30e80e8dha.jpg?KID=imgbed,tva&Expires=1681826687&ssig=Do2vC01t8D	Liuliuyun _3	hehe
https://tvax3.sinaimg.cn/crop.0.0.996.996.180/0060Eoy7ly8fglkna11z6j30ro0rowgn.jpg?KID=imgbed,tva&Expires=1681826687&ssig=YFxujIJt9l	aimezea	So I use both Weibo and Xiaohongshu, how do I calculate it?
https://tvax4.sinaimg.cn/crop.0.0.960.960.180/0076jxSCly8h606tuckdtj30qo0qoq4d.jpg?KID=imgbed,tva&Expires=1681826687&ssig=cfIyp4jUwD	A squirrel with a dream 67	What we are saying is that if you don’t know how to make a report, you don’t have to do it.	1	https://h5.sinaimg.cn/m/emoticon/icon/default/fb_a1dacall-1e0c4593fc.png
https://tvax1.sinaimg.cn/default/images/default_avatar_female_180.gif?KID=imgbed,tva&Expires=1681826689&ssig=FDalt0SsXh	Early summer19989.999999998995	Can the whole world not be linked to fertility rate? I use both Xiaohongshu and Douban. What can it mean?	1
https://tvax4.sinaimg.cn/crop.0.0.640.640.180/4b1bc153ly8fmzj9lf3esj20hs0hsgly.jpg?KID=imgbed,tva&Expires=1681826689&ssig=o4F8AHvMpQ	VengyChan	You can see where the boxers gather.		https://h5.sinaimg.cn/m/emoticon/icon/default/d_heiheihei-5170f2f55c.png
https://tvax4.sinaimg.cn/crop.0.0.996.996.180/8b908775ly8gqpnk0di3ej20ro0rojtb.jpg?KID=imgbed,tva&Expires=1681826689&ssig=lWZqWcb3gq	Fish-flavored taro fish	There should be a positive correlation between willingness to marry and have children and salary.	1	https://h5.sinaimg.cn/m/emoticon/icon/default/d_xiaoku-f2bd11b506.png
https://tvax4.sinaimg.cn/crop.0.0.720.720.180/008aW9pWly8h3xnjha115j30k00k0wgf.jpg?KID=imgbed,tva&Expires=1681826689&ssig=xBq%2B3c354s	Don't talk if you can't.	Hahaha, after reading this Weibo, I don’t even want to get married.		https://h5.sinaimg.cn/m/emoticon/icon/default/d_tian-3b1ce0a112.png
https://tvax3.sinaimg.cn/crop.0.0.750.750.180/bcc9096bly8fti7blqr98j20ku0ku0v1.jpg?KID=imgbed,tva&Expires=1681826689&ssig=cqwDCrV%2FM8	Wind flower Eleonora	In our company, when asking for maternity leave, we have to look at the team leader’s face. How can we still have a baby when we haven’t kept up with social development? ? ? ?		https://h5.sinaimg.cn/m/emoticon/icon/others/d_doge-be7f768d78.png
https://tvax4.sinaimg.cn/crop.0.0.996.996.180/007NL6Waly8g397qpbvkhj30ro0rota3.jpg?KID=imgbed,tva&Expires=1681826689&ssig=THO6yQa4rR	Kysolove	Weibo is now a gathering place for women’s boxing. It’s all negative. Men and women don’t want to get married after reading it.
https://tvax4.sinaimg.cn/crop.0.0.996.996.180/006jeLRMly8fjjkh1wpj1j30ro0romza.jpg?KID=imgbed,tva&Expires=1681826689&ssig=TmSAqsQn2L	Ershiyi _l	If you have time, Zhuanjia, please research something useful.		https://h5.sinaimg.cn/m/emoticon/icon/others/d_doge-be7f768d78.png
https://tvax2.sinaimg.cn/crop.0.0.512.512.180/e833e4cbly8hcscsrqxtgj20e80e8t8z.jpg?KID=imgbed,tva&Expires=1681826689&ssig=LQlRgtvCRN	Octopus bam _	Ah yes yes yes
https://tvax4.sinaimg.cn/crop.0.0.1002.1002.180/006eusfPly8gdilcwdl13j30ru0ru0w1.jpg?KID=imgbed,tva&Expires=1681826689&ssig=N0E4D9zJs4	Mengxin kindergarten is the cutest.	Do apps reduce or increase the willingness to get married, or do people with low or high willingness to get married love to use these apps? I feel that no matter how high or low your intention is, society and family will ultimately have the greater impact. So investigate this feeling of futility.
https://tvax4.sinaimg.cn/crop.0.0.1002.1002.180/006eusfPly8gdilcwdl13j30ru0ru0w1.jpg?KID=imgbed,tva&Expires=1681826689&ssig=N0E4D9zJs4	Mengxin kindergarten is the cutest.	Do apps reduce or increase the willingness to get married, or do people with low or high willingness to get married love to use these apps? I feel that no matter how high or low your intention is, society and family will ultimately have the greater impact.	1
https://tvax2.sinaimg.cn/crop.0.0.480.480.180/006bNZXLly8h00eyltzfhj30dc0dcwfq.jpg?KID=imgbed,tva&Expires=1681826689&ssig=qTDKx%2F3NrO	Happy Hu Niu is lucky and wishful.	Mainly talking about fertility issues		https://h5.sinaimg.cn/m/emoticon/icon/default/d_heixian-1bcf71bba6.png
https://tva2.sinaimg.cn/crop.0.0.236.236.180/60a990ecjw1f0jwvi27zxj206l06lmxl.jpg?KID=imgbed,tva&Expires=1681826689&ssig=9OL3cCzHjG	Douxingbao	There's really no place to turn, right?
https://tvax1.sinaimg.cn/crop.0.0.600.600.180/8f3accddly8h92ejog3q5j20go0gowfa.jpg?KID=imgbed,tva&Expires=1681826689&ssig=lzYBXo3Ckj	Lie Fei green code	Don't just give a causal relationship, "APP affects people's concepts", but also take into account the situation that "people with certain concepts will selectively use APP".	1
https://tvax2.sinaimg.cn/crop.0.0.1080.1080.180/8d9026d4ly8ha2gspnus4j20u00u0q54.jpg?KID=imgbed,tva&Expires=1681826690&ssig=bEeZcBpgF6	Sleeping in the evening	Let’s talk about the person who did this survey. His heart can be seen, how abominable! ! !
https://tvax4.sinaimg.cn/crop.0.0.1080.1080.180/005Htow5ly8h9b554i07dj30u00u0q5k.jpg?KID=imgbed,tva&Expires=1681826690&ssig=SSzEsIAmZZ	It's really annoying that nicknames are not available.	Is it related to employment pressure?
https://tvax2.sinaimg.cn/crop.0.0.960.960.180/005IuU14ly8h5ib2zvklxj30qo0qomz3.jpg?KID=imgbed,tva&Expires=1681826690&ssig=zo5FipS6Rr	Nixnill_	I just didn’t want to, but after reading this Weibo, I decided not to get married. Thank you Ning.	1	https://h5.sinaimg.cn/m/emoticon/icon/default/d_hehe-0be7e6251f.png
https://tvax1.sinaimg.cn/crop.0.0.512.512.180/860dc53bly8g9jo21nbwaj20e80e8gmm.jpg?KID=imgbed,tva&Expires=1681826690&ssig=oJdvuK2Lh1	I am your treasure.	Only after experiencing the impact of social reality can we understand how life should be lived!
https://tvax1.sinaimg.cn/crop.0.0.1080.1080.180/007brpjHly8h94s108jxij30u00u0jvj.jpg?KID=imgbed,tva&Expires=1681826690&ssig=pVvfnBDOoH	Spring cherry love dance music	He's so mean to girls		https://face.t.sinajs.cn/t4/appstyle/expression/ext/normal/72/2021_kaixueji_org.png
https://tvax4.sinaimg.cn/crop.0.0.1080.1080.180/006qUxaJly8h6ntdxbm37j30u00u0dit.jpg?KID=imgbed,tva&Expires=1681826690&ssig=O0p%2FHmrU9m	Ym_ woke up	@南山 Xu Haoran I’m really speechless. Women should be arrested to have children.		https://h5.sinaimg.cn/m/emoticon/icon/default/d_guile-a8a737d3a0.png
https://tva1.sinaimg.cn/crop.0.0.258.258.180/48559011jw8etex4ujd8qj2076085aa5.jpg?KID=imgbed,tva&Expires=1681826690&ssig=Mh5PeHz8cD	Eyebrow bruising	Just cover your mouth. It’s better to protect people’s mouths than to protect rivers.
https://tva1.sinaimg.cn/crop.0.0.258.258.180/48559011jw8etex4ujd8qj2076085aa5.jpg?KID=imgbed,tva&Expires=1681826690&ssig=Mh5PeHz8cD	Eyebrow bruising	Everyone knows why not to have a baby
https://tvax1.sinaimg.cn/crop.0.0.512.512.180/644eefaaly8gpdz5lbmunj20e80e8dki.jpg?KID=imgbed,tva&Expires=1681826690&ssig=D%2BVWBcWlSw	Tell yourself it's okay.	Not getting married is the real equality between men and women. Once married, a woman is a slave in disguise.	1
https://tvax3.sinaimg.cn/crop.0.0.132.132.180/007xjE6xly4fyngfsf1hnj303o03oa9w.jpg?KID=imgbed,tva&Expires=1681826690&ssig=EbRAyxwFIw	Tingyanya	I just want to say, what are the benefits of marriage to me, as long as there is only one person who can tell it		https://h5.sinaimg.cn/m/emoticon/icon/default/d_yunbei-a14a649db8.png
https://tvax1.sinaimg.cn/crop.0.0.512.512.180/644eefaaly8gpdz5lbmunj20e80e8dki.jpg?KID=imgbed,tva&Expires=1681826690&ssig=D%2BVWBcWlSw	Tell yourself it's okay.	This guy is interested in women’s uteruses and won’t let women speak.
https://tvax3.sinaimg.cn/crop.0.0.1080.1080.180/00656Cc6ly8hcw40en8jwj30u00u0whp.jpg?KID=imgbed,tva&Expires=1681826690&ssig=fvEypJKNAT	A modest gentleman in the great world	What kind of underworld project is this center researching?
https://tvax2.sinaimg.cn/crop.0.0.1080.1080.180/006Tfg6zly8hcze0odk80j30u00u0mzo.jpg?KID=imgbed,tva&Expires=1681826690&ssig=qZ0UXHff0Y	Xiaowen doesn't steal pigs	It’s true that everything can be trending on searches.		https://h5.sinaimg.cn/m/emoticon/icon/others/d_doge-be7f768d78.png
https://tvax2.sinaimg.cn/crop.0.0.1080.1080.180/006Tfg6zly8hcze0odk80j30u00u0mzo.jpg?KID=imgbed,tva&Expires=1681826690&ssig=qZ0UXHff0Y	Xiaowen doesn't steal pigs	Is it abnormal for women to be afraid of marriage and pregnancy? Let me ask you, is it abnormal? ? ?		https://h5.sinaimg.cn/m/emoticon/icon/default/d_yunbei-a14a649db8.png
https://tvax3.sinaimg.cn/crop.0.0.828.828.180/ca1d480cly8gx5843ggagj20n00n0gm8.jpg?KID=imgbed,tva&Expires=1681826690&ssig=9YWzqw0BwC	Left hand childhood right hand youth	Is it true that there are typographical errors in the news and no review of the manuscript?	1	https://h5.sinaimg.cn/m/emoticon/icon/default/fc_liekai-9df295d44f.png
https://tvax2.sinaimg.cn/crop.0.0.1080.1080.180/65b9c4d7ly8h8zl57bz6kj20u00u0q5m.jpg?KID=imgbed,tva&Expires=1681826692&ssig=PWTfqKahgD	Shidou mine	Thank you for turning my desire to get married into a negative number.		https://face.t.sinajs.cn/t4/appstyle/expression/ext/normal/72/2021_kaixueji_org.png
https://tva4.sinaimg.cn/crop.0.0.638.638.180/6a6e8337jw8ere1d5m2kij20hq0hqab7.jpg?KID=imgbed,tva&Expires=1681826692&ssig=cD7LcEPx1k	gy18325636	The prerequisites for marriage and childbearing are probably even more unfavorable for women.
https://tvax1.sinaimg.cn/crop.0.0.828.828.180/006lZzSWly8h0aler5uxdj30n00n075q.jpg?KID=imgbed,tva&Expires=1681826692&ssig=H5GBCYyTps	Psydwannabeee	Why do you have the nerve to write this kind of causal inference... What kind of identification do you use? ?
https://tvax2.sinaimg.cn/crop.0.0.1002.1002.180/006R4vmOly8gcefpzq6u3j30ru0rugog.jpg?KID=imgbed,tva&Expires=1681826692&ssig=vuioxe3dGf	Congratulations on this b-convex	Ah, yes, yes
https://tvax3.sinaimg.cn/crop.0.0.1080.1080.180/68f13d31ly8h68h1oircwj20u00u0tas.jpg?KID=imgbed,tva&Expires=1681826692&ssig=ap2hIphOgu	Dear_LuLu loves kiwifruit	I also have a conclusion, I don’t know if it’s right? There is a negative correlation between women’s willingness to marry and have children and men		https://h5.sinaimg.cn/m/emoticon/icon/default/d_yunbei-a14a649db8.png
https://tvax2.sinaimg.cn/crop.0.0.1080.1080.180/007ExD63ly8g6g4bgfcruj30u00u0gp8.jpg?KID=imgbed,tva&Expires=1681826692&ssig=RoSOOwfJIu	Proud artist	Only when the population is reduced to 500 million, let's talk about the value of being human instead of mindless reproduction like animals.	1
https://tvax1.sinaimg.cn/crop.0.0.996.996.180/afba2aa9ly8fkj8crrkb8j20ro0rowha.jpg?KID=imgbed,tva&Expires=1681826692&ssig=SWd2yeEhjz	M- dandelion's love -y	Statistics on college students are meaningless. After experiencing society, many girls now no longer want to get married and have children.
https://tvax2.sinaimg.cn/crop.0.0.1080.1080.180/007ExD63ly8g6g4bgfcruj30u00u0gp8.jpg?KID=imgbed,tva&Expires=1681826692&ssig=RoSOOwfJIu	Proud artist	A low birth rate is normal and is the way to become a developed country. The development of a big country does not require the lowest level of population development. It is to improve the quality of the population, humanistic care, loving education, spiritual civilization, science and technology, and innovation. The path to long-term healthy development. Instead of relying on the lowest level of …	1
https://tvax2.sinaimg.cn/crop.0.0.132.132.180/008cqLiuly4gjppwkee87j303o03o0si.jpg?KID=imgbed,tva&Expires=1681826692&ssig=C2Pcy%2F%2BnAG	Bridegroom's withering coffin prescription	It doesn’t make sense. Can’t blame the APP? It is also a developed country. On the surface, it is called a developing country, but it just depends on development and gives you a salary of 2,500 yuan.		https://h5.sinaimg.cn/m/emoticon/icon/others/d_doge-be7f768d78.png
https://tvax2.sinaimg.cn/crop.0.0.996.996.180/c01b4ebdly8gn9ovnuhefj20ro0rowg3.jpg?KID=imgbed,tva&Expires=1681826692&ssig=6uOFfh7QhT	Say good night to Tao Tao.	The ideal age for marriage is 82?
https://tvax4.sinaimg.cn/crop.0.0.664.664.180/006pRFuXly8gdi6gvlty5j30ig0igaaa.jpg?KID=imgbed,tva&Expires=1681826692&ssig=F0zYok1iES	Cheng cheng cheng cheng.	This means that women can wrap their feet again, and wrap their brains tightly together, and then they can become a fertility machine. It’s so funny.
https://tvax4.sinaimg.cn/crop.0.0.664.664.180/006qmc0sly8fyl482rwj3j30ig0ih751.jpg?KID=imgbed,tva&Expires=1681826693&ssig=MQwYl8x7ey	ichliebeichhasseichwill	Why not investigate whether income, housing prices, and overtime work will affect the marriage and childbearing views of the marriageable population?
https://tvax1.sinaimg.cn/crop.0.0.996.996.180/005K7RXmly8fw5ssy8y6qj30ro0roq54.jpg?KID=imgbed,tva&Expires=1681826693&ssig=xc3zEK6bns	Little penguin has big eyes. 0112	Don't do anything serious day by day
https://tvax2.sinaimg.cn/crop.0.0.1080.1080.180/007ExD63ly8g6g4bgfcruj30u00u0gp8.jpg?KID=imgbed,tva&Expires=1681826693&ssig=bAQ9BdN8ja	Proud artist	Hupu, a gathering place for extreme male supremacy, must be shut down.	2
https://tvax2.sinaimg.cn/crop.0.0.690.690.180/006dEkPUly8hclkffzdjwj30j60j6gmg.jpg?KID=imgbed,tva&Expires=1681826693&ssig=aAEDuHB%2FK6	Ajin is a blue crab.	I can't even take care of myself, let alone a four-legged gold-eating beast. . .
https://tvax3.sinaimg.cn/crop.0.0.976.976.180/00799cRTly8h2qdw48qfyj30r40r4aci.jpg?KID=imgbed,tva&Expires=1681826693&ssig=5pKyM1V2sY	You have to be together.	The fantasies about the future during college are very beautiful. After entering the society, many ideas will change. When a person matures, his thoughts have nothing to do with what app he uses. If you are confident about life, of course you will want to get married. If you are uncertain about the future, you will only want to live a good life.
https://tva3.sinaimg.cn/crop.0.0.720.720.180/7af7b1a5jw8ezwuctqbunj20k00k0glx.jpg?KID=imgbed,tva&Expires=1681826693&ssig=kyOV61OxvW	Ouch, yo, yo, yeah	[puzzling]		https://h5.sinaimg.cn/m/emoticon/icon/default/d_feijie-c1df37ef03.png
https://tvax2.sinaimg.cn/crop.0.0.1080.1080.180/0068iIKply8h6moqxo29yj30u00u00vo.jpg?KID=imgbed,tva&Expires=1681826693&ssig=iWuQfD5%2BCS	cupidAity	@-makitbad @hfhup hahahahaha
https://tvax3.sinaimg.cn/crop.0.0.996.996.180/e926f122ly8fpzjej95upj20ro0rotau.jpg?KID=imgbed,tva&Expires=1681826693&ssig=9b8KglUUA8	Erzongzai	Block me, I think you have affected human intelligence.
https://tvax1.sinaimg.cn/crop.0.0.1125.1125.180/006BIx6bly8fsj3qjpjg9j30v90v9acf.jpg?KID=imgbed,tva&Expires=1681826693&ssig=4yyCFZKPbJ	Big bad guy 24072	A certain blog laughed
https://tvax1.sinaimg.cn/crop.0.0.1080.1080.180/007Y0Xdaly8hamk3dvrtlj30u00u0js3.jpg?KID=imgbed,tva&Expires=1681826693&ssig=noq%2FLjCwup	Ming ri Xiang Xiang Guo Bao rou	@热肉肉 delicious 😅😅😅😅😅
https://tvax3.sinaimg.cn/crop.0.0.996.996.180/6f58833cly8gcqyl1absyj20ro0rodhg.jpg?KID=imgbed,tva&Expires=1681826693&ssig=AhKs614Cay	Little question mark _ no friends	The boxer broke the sky with one punch and transformed into a dragon		https://h5.sinaimg.cn/m/emoticon/icon/others/d_doge-be7f768d78.png
https://tvax2.sinaimg.cn/crop.0.0.1080.1080.180/006JpjNaly8fy9majv0cdj30u00u03zi.jpg?KID=imgbed,tva&Expires=1681826693&ssig=l8drsZPgWf	Mourn here	Oh, that's not because of that
https://tvax1.sinaimg.cn/crop.0.0.700.700.180/008buUrGly8h10zlslghfj30jg0jggn8.jpg?KID=imgbed,tva&Expires=1681826693&ssig=0SGIzqDVEd	Still not bald and thin, just sauce 2020	Is it correlation or causation? Why is the tag definitely affected by the app?
https://tvax4.sinaimg.cn/crop.0.0.828.828.180/701ef5d2ly8hcbbxv6fphj20n00n0dgz.jpg?KID=imgbed,tva&Expires=1681826695&ssig=EJTTPi3eKq	Electric guitarist in late summer	@芋 mud啵嵵AO eh. . . .
https://tvax1.sinaimg.cn/crop.0.0.888.888.180/006nDS6Ply8gli0l0vghfj30oo0oo77o.jpg?KID=imgbed,tva&Expires=1681826695&ssig=4gs0njaKdI	MengMeng is a straight man.	@明月南鸢 The Weibo environment is indeed not good.		https://h5.sinaimg.cn/m/emoticon/icon/others/d_doge-be7f768d78.png
https://tvax4.sinaimg.cn/crop.0.0.1006.1006.180/0063o1uGly8gobw1n0j3wj30ry0rz0u4.jpg?KID=imgbed,tva&Expires=1681826695&ssig=BYUZXUkeBx	Do whatever you want. Oh, yeah	Apps with many female users are more likely to have a negative correlation. People who don’t want to get married are used to seeing relatives, neighbors and online submissions.		https://h5.sinaimg.cn/m/emoticon/icon/others/d_erha-139d0e07bd.png
https://tvax3.sinaimg.cn/crop.0.0.996.996.180/0063vTKsly8ggqboit16pj30ro0rodgu.jpg?KID=imgbed,tva&Expires=1681826695&ssig=ytytCyprqC	Sorbus pohuashanensis has no smile.	@丁香 knot Each has his or her own worries. Come and watch the joke.
https://tvax4.sinaimg.cn/crop.0.0.996.996.180/0088OvKMly8ggz0emakrjj30ro0rowgf.jpg?KID=imgbed,tva&Expires=1681826695&ssig=bxTddYkenx	Turn on the zuo light and turn right	Not only women, but men are also unwilling. What's the real reason why you don't have any idea and are just pretending to be confused?
https://tvax3.sinaimg.cn/crop.0.0.1080.1080.180/007rJQfoly8hcxhverdlzj30u00u0wgm.jpg?KID=imgbed,tva&Expires=1681826695&ssig=R2sWNIoRcg	hillis77	Only going to school will have an impact. The lower the education level, the higher the intention to get married.		https://h5.sinaimg.cn/m/emoticon/icon/default/d_heiheihei-5170f2f55c.png
https://tvax1.sinaimg.cn/crop.0.0.996.996.180/006bbfmely8gubm1drovgj60ro0ro75102.jpg?KID=imgbed,tva&Expires=1681826695&ssig=vexZh3EYNS	A lingering rhyme, Yaoshanxia.	Laughing to death
https://tvax2.sinaimg.cn/crop.0.0.1080.1080.180/005EVLEBly8hbpbwugp0pj30u00u0acc.jpg?KID=imgbed,tva&Expires=1681826695&ssig=6uGnAoloeP	Xiao Tian Tian Tian zai	? ? ? 🤮🤮🤮
https://tvax1.sinaimg.cn/crop.0.0.664.664.180/007l76huly8gtfjh87g7gj60ig0ig0vl02.jpg?KID=imgbed,tva&Expires=1681826695&ssig=TeOfcsvoXx	Like Zheng maiden	So funny		https://h5.sinaimg.cn/m/emoticon/icon/default/d_xiaoku-f2bd11b506.png
https://tvax2.sinaimg.cn/crop.0.0.132.132.180/007Tkrcbly4g4wd051qkfj303o03ot8j.jpg?KID=imgbed,tva&Expires=1681826695&ssig=9H%2FtgX%2F0LH	Liang mu Wen Bai Dao	The case has been solved. People are not having children because they are using the wrong app. It is recommended that they be removed from Weibo.
https://tvax2.sinaimg.cn/crop.0.0.1064.1064.180/006utOV4ly8hbir7d4htxj30tk0tk3zy.jpg?KID=imgbed,tva&Expires=1681826696&ssig=cgMJLLM%2BEN	Summer cooking is scratching.	What’s trending now? Can it improve the happiness of people’s lives? Just say useless things, don’t treat women as human beings, and your human rights are gone.		https://h5.sinaimg.cn/m/emoticon/icon/default/d_hehe-0be7e6251f.png
https://tvax3.sinaimg.cn/crop.0.0.1080.1080.180/005KYHX8ly8h8m5y7pldrj30u00u03yq.jpg?KID=imgbed,tva&Expires=1681826696&ssig=NfG2LvWjGB	Pabuly	What the hell is this and what is its logical relationship? If you don’t have research to do, you don’t have to do it... I’m speechless.		https://h5.sinaimg.cn/m/emoticon/icon/default/d_feijie-c1df37ef03.png
https://tvax1.sinaimg.cn/crop.0.0.512.512.180/b1bc4445ly8fq7k133lfij20e80e8t9e.jpg?KID=imgbed,tva&Expires=1681826696&ssig=9YG01d0Dfp	ORiONSiTO	Stop using apps. The Internet was invented by the West, and so did apps.
https://tvax2.sinaimg.cn/crop.0.0.1080.1080.180/006JpjNaly8fy9majv0cdj30u00u03zi.jpg?KID=imgbed,tva&Expires=1681826696&ssig=L%2FBOTyWWup	Mourn here	Next study, then Wu, maybe we can find that the use of Hupu is positively correlated with the domestic violence rate, and the use of Weibo is positively correlated with the crime rate.		https://h5.sinaimg.cn/m/emoticon/icon/default/d_aini-09d5f3f870.png
https://tvax3.sinaimg.cn/crop.0.0.996.996.180/007ZE8Z3ly8gwfa3utbehj30ro0roq53.jpg?KID=imgbed,tva&Expires=1681826696&ssig=skTw5%2BueJy	Linghai Jin Yuji's husband.	Unmarried and infertile, people will continue to mature age forever
https://tvax4.sinaimg.cn/crop.0.0.996.996.180/0069ZDkPly8gwh6a6c57ij30ro0ro772.jpg?KID=imgbed,tva&Expires=1681826696&ssig=5wVkEUkdVv	Yuran Coco Coco	Wuyuzi//@颢梓潇南开春风: Didn’t you say some time ago that higher education for girls will easily reduce women’s enthusiasm for childbearing? In other words, they don’t want girls to go to college. //@clear_AND_sweet: Hahaha, why don’t you tell women directly? The internet was disconnected and Chunchun was speechless.		https://h5.sinaimg.cn/m/emoticon/icon/default/d_keai-9aae643ce8.png
https://tvax3.sinaimg.cn/crop.0.0.640.640.180/005H2Tikly8h8hb3hufu5j30hs0hsq3u.jpg?KID=imgbed,tva&Expires=1681826696&ssig=XQxINQhsF%2F	Wide-door disciple	Isn't this pure nonsense? It doesn't require a man to give birth to a man, so what impact does it have?
https://tvax3.sinaimg.cn/crop.0.0.1080.1080.180/00668nwPly8h12qazgghcj30u00u0di5.jpg?KID=imgbed,tva&Expires=1681826696&ssig=UShJsJbQjg	ByE_Yn	What's wrong with not having children and not getting married? There are more people who are willing, so we have to hold on to those who don't want to. Why don't we investigate the reasons why people are afraid of marriage and childbearing?
https://tvax3.sinaimg.cn/crop.0.0.1125.1125.180/006oZ8wZly8fio00jvao0j30v90v9q8b.jpg?KID=imgbed,tva&Expires=1681826696&ssig=oyY85gZWZZ	Yue lai yue Hao ya	If women don’t want to get married, why don’t you study men, don’t study the plight of working women, and study APPs. It’s because they are so botched. Women would rather spend money to fall in love with a paper man than to be with such a self-deceiving and arrogant living man. Bar	1	https://h5.sinaimg.cn/m/emoticon/icon/default/d_hehe-0be7e6251f.png
https://tvax4.sinaimg.cn/crop.0.0.512.512.180/7be8c757ly8hcc9qjx7qqj20e80e8aas.jpg?KID=imgbed,tva&Expires=1681826696&ssig=dJz0Df4zKs	Duola steel a mengxia	What nonsense is this? Why don’t women stop studying and go to school?	1
https://tvax2.sinaimg.cn/crop.0.0.664.664.180/0067Gc1wly8g0nr8mcufuj30ig0ig76h.jpg?KID=imgbed,tva&Expires=1681826696&ssig=vzR17jJwQU	Laugh at the spring breeze-	There is no need to give birth to inferior genes in China, especially male fetuses
https://tvax3.sinaimg.cn/crop.0.0.512.512.180/006r4R8Ely8h4jnnl4jixj30e80e80th.jpg?KID=imgbed,tva&Expires=1681826696&ssig=VeJ9Y1oOIh	Then have dinner together when you are free.	There is a negative correlation between college students reading this Weibo and their intention to get married.	1	https://h5.sinaimg.cn/m/emoticon/icon/others/d_doge-be7f768d78.png
https://tvax1.sinaimg.cn/crop.0.0.960.960.180/008lgsRqly8hcjltqwqefj30qo0qotbm.jpg?KID=imgbed,tva&Expires=1681826697&ssig=gRh04bDqVp	I'm not ashamed to fix the hook.	Something wrong? Must get married? It's none of your business to just eat Liuliumei and study this. It's none of your business.
https://tvax2.sinaimg.cn/crop.0.0.1080.1080.180/cfb919a9ly8hbgwn4dd0lj20u00u0n1e.jpg?KID=imgbed,tva&Expires=1681826697&ssig=X%2B70K7p6%2FG	Killua miaomiao	clear. . . clear? clear? Back?		https://h5.sinaimg.cn/m/emoticon/icon/default/d_keai-9aae643ce8.png
https://tvax4.sinaimg.cn/crop.0.0.1080.1080.180/00683xMrly8hcb78gji2sj30u00u0dkd.jpg?KID=imgbed,tva&Expires=1681826697&ssig=0vIRX2ljU%2B	Help! Why is wb looking for me?	Are you OK? Nothing else to do except get married and have children?		https://h5.sinaimg.cn/m/emoticon/icon/default/d_chijing-59b444adb6.png
https://tvax4.sinaimg.cn/crop.0.0.1002.1002.180/005CzlAgly8g40pvi7ksaj30ru0ruq7n.jpg?KID=imgbed,tva&Expires=1681826697&ssig=Gg7KRMTU66	Heii_	@chaxieshubi
https://tvax1.sinaimg.cn/crop.0.0.1080.1080.180/005PZUHbly8h3zob5mjjhj30u00u075t.jpg?KID=imgbed,tva&Expires=1681826697&ssig=HiHX2Fr%2BAF	Xiao Xiao Chang gong	Speechless, unable to complain 💩
https://tvax2.sinaimg.cn/crop.0.0.512.512.180/6ccb8ac5ly8h8adzbc6x1j20e80e874r.jpg?KID=imgbed,tva&Expires=1681826697&ssig=yyTdCAlVuN	Little minnie Minnie	Can correlation and causal inference be equated? Did the crowd choose the app, or did the app influence people?		https://h5.sinaimg.cn/m/emoticon/icon/default/d_yiwen-40c066d5c3.png
https://tvax2.sinaimg.cn/crop.0.0.996.996.180/8d17613dly8gzhhh0w49kj20ro0rp766.jpg?KID=imgbed,tva&Expires=1681826697&ssig=LrgcTeV%2BN2	Simon black powder sells rot and disgusting.	I don’t know who researched it.		https://h5.sinaimg.cn/m/emoticon/icon/default/d_keai-9aae643ce8.png
https://tvax4.sinaimg.cn/crop.0.0.512.512.180/006dRkxOly8hb2dlj6w41j30e80e80tf.jpg?KID=imgbed,tva&Expires=1681826697&ssig=mfJSidnF%2BT	Rock and roll sweetheart pony	There are many male users of Hupu. If you have a strong desire to have children, that’s because you don’t need a male to give birth, right?	1	https://h5.sinaimg.cn/m/emoticon/icon/default/d_jiyan-9f343230f4.png
https://tvax1.sinaimg.cn/crop.0.0.1080.1080.180/006C9fGJly8gzx49kchetj30u00u0dip.jpg?KID=imgbed,tva&Expires=1681826697&ssig=CMfXzaZFLe	When I wake up ii	Why don't you dare to say the main reason? What about the costs of marriage and childbirth? What about survival pressure? You know all these sensational things, and they gave you funds to study this?		https://h5.sinaimg.cn/m/emoticon/icon/others/d_doge-be7f768d78.png
https://tvax3.sinaimg.cn/crop.0.0.996.996.180/dbb76dd3ly8gyx928ssxdj20ro0rodhn.jpg?KID=imgbed,tva&Expires=1681826697&ssig=oIWtdj4u4P	zero_bling	Hupu has more boys, Douban has more girls, so		https://h5.sinaimg.cn/m/emoticon/icon/others/d_doge-be7f768d78.png
https://tvax3.sinaimg.cn/crop.0.0.664.664.180/9d9b8d11ly8gsmbhy9gulj20ig0ih74x.jpg?KID=imgbed,tva&Expires=1681826697&ssig=lmUwVyvxA%2F	Unknown people who eat melons are lonely.	Don’t rely on media platforms to decide whether to get married or not. I’m really speechless. Can you focus on the essential issues? Is it really the App that affects the view on marriage and childbearing? Anyone with a normal mind will know that there is no causal logical relationship between the two. Is it okay to change the concept secretly?		https://h5.sinaimg.cn/m/emoticon/icon/default/d_taikaixin-b7d86de3fd.png
https://tvax4.sinaimg.cn/crop.0.0.1024.1024.180/008s2xqlly8han09dkaa6j30sg0sggqb.jpg?KID=imgbed,tva&Expires=1681826697&ssig=GNNEQzMkM8	God does not fall.	Damn, I really don’t understand that college students are trained to have children?	1
https://tvax2.sinaimg.cn/crop.0.0.600.600.180/006aFeL5ly8gzx2mrr80pj30go0gota9.jpg?KID=imgbed,tva&Expires=1681826697&ssig=DbMYVNyXJI	Painting discipline	Do you know the gender ratio of Hupu’s main population? Of course there is a positive correlation. If I have a boy, I will also get married. It would be so sweet to have someone give birth to a child for me.		https://face.t.sinajs.cn/t4/appstyle/expression/ext/normal/3d/2022_wow_org.png
https://tvax4.sinaimg.cn/crop.0.0.512.512.180/008cw0adly8h9qwq1pm1sj30e80e8wev.jpg?KID=imgbed,tva&Expires=1681826699&ssig=mE%2BbmSety5	Throw a cherry	...? ?
https://tva2.sinaimg.cn/crop.1.69.474.474.180/8f807683tw1e7gkhelpwjj20d90hotax.jpg?KID=imgbed,tva&Expires=1681826699&ssig=ZUH6GQMn24	Miaomiaotutu circle	When you have nothing to do, go and research why women don’t want to get married.
https://tvax3.sinaimg.cn/crop.0.0.1080.1080.180/007v3jDVly8h2c0yodditj30u00u0wix.jpg?KID=imgbed,tva&Expires=1681826699&ssig=7HCG%2FZ%2F%2BM%2B	Cai si si si	?
https://tvax4.sinaimg.cn/crop.0.0.290.290.180/006eJTB5ly8hbwiiyexdzj30820820sx.jpg?KID=imgbed,tva&Expires=1681826699&ssig=AliNwYQdVJ	A meow that doesn't like fish.	It’s outrageous. If you don’t look for the real reason, you do this all day long. //@颢梓潇南 blooms in the spring breeze: Some time ago, it was said that higher education for girls will easily reduce women’s enthusiasm for childbearing. In other words, they no longer want girls to go to college. 呗//@clear_AND_sweet: Hahaha, why didn’t you tell women to cut off the Internet directly? Chunchun is spee…		https://h5.sinaimg.cn/m/emoticon/icon/default/d_hehe-0be7e6251f.png
https://tvax2.sinaimg.cn/crop.0.0.1080.1080.180/006Puerily8gseafuq9vrj30u00u075u.jpg?KID=imgbed,tva&Expires=1681826699&ssig=mJnZEqS5vt	A loverboy who has no feelings.	Is this the influence of apps? You made me laugh to death. This is a fart research report.		https://h5.sinaimg.cn/m/emoticon/icon/default/d_feijie-c1df37ef03.png
https://tvax3.sinaimg.cn/crop.0.0.996.996.180/a87bfc21ly8g532prsyzhj20ro0romzt.jpg?KID=imgbed,tva&Expires=1681826699&ssig=VfZYOP6pQ7	Elegant, clever and lovely YY	Keep dumping		https://h5.sinaimg.cn/m/emoticon/icon/default/d_tanshou-fa05d4eacf.png
https://tvax3.sinaimg.cn/crop.0.0.1002.1002.180/afc1db5fly8g6b5udljmzj20ru0run06.jpg?KID=imgbed,tva&Expires=1681826699&ssig=LxJseTW%2BJX	A scarred sea	Average love is 1.62. . . Xiuah, passionate men and women in college always greet each other before entering the society, graduation season and breakup season.		https://h5.sinaimg.cn/m/emoticon/icon/default/d_haha-0ec05e6dad.png
https://tvax2.sinaimg.cn/crop.0.0.512.512.180/80326379ly8fn4uni87dcj20e80e8aad.jpg?KID=imgbed,tva&Expires=1681826699&ssig=CRw%2FvpxS3G	Jesse_ Yoichi	After reading this message, it means you can uninstall Weibo. I'll download it when I want to watch it, and uninstall it when I don't want to watch it anymore. Just playing.		https://h5.sinaimg.cn/m/emoticon/icon/default/d_hehe-0be7e6251f.png
https://tvax2.sinaimg.cn/crop.0.0.664.664.180/880bef89ly8gdida3j7jpj20ig0iggmj.jpg?KID=imgbed,tva&Expires=1681826699&ssig=dnCyUyQmLi	Tata in Aquarius	Becoming a college student is not to become a fertility machine. It is the same for men and women.
https://tvax2.sinaimg.cn/crop.0.0.639.639.180/652ea6dfly8h94mg9q8qej20hr0hrjsb.jpg?KID=imgbed,tva&Expires=1681826699&ssig=ghy%2F%2F6Nb5U	Pingtung Ahn So Hee	I can go to your bar		https://h5.sinaimg.cn/m/emoticon/icon/default/d_xixi-643ef6e48d.png
https://tvax4.sinaimg.cn/crop.0.0.844.844.180/cfdca774ly8ha36pxct9sj20ng0ngjsz.jpg?KID=imgbed,tva&Expires=1681826699&ssig=HOBPrHrJka	Siguiluo	//@Cheese Sea Salt Shark OuO: Of course the man is willing, then if you get married, you will have free babysitting and legal offspring, otherwise you will be called the bride, the new mother//@ Ordinary passer-by netizen: Of course, of course the man is willing to get married. Of course women don’t want to need your statistics		https://h5.sinaimg.cn/m/emoticon/icon/doraemon/dr_03haipa-32e9b53caf.png
https://tvax1.sinaimg.cn/crop.0.0.996.996.180/007aFGNwly8gd3p9ujmvrj30ro0ro0ty.jpg?KID=imgbed,tva&Expires=1681826699&ssig=bEKAoc2WrD	A fat nipple	The last sentence is that it is men who play games and you are the one who does not work. You don’t need to have children. If you want me, I will get married.	1	https://h5.sinaimg.cn/m/emoticon/icon/default/fb_a1dacall-1e0c4593fc.png
https://tvax3.sinaimg.cn/crop.0.0.996.996.180/0081UKUyly8gqg4diatssj30ro0rognv.jpg?KID=imgbed,tva&Expires=1681826700&ssig=Zya7wTiACm	Taotao is a daredevil	All women, women, women, with "little or no influence on men"? ? ? It is because we only see women ignoring men’s issues that makes women less willing to get married and have children.	1	https://h5.sinaimg.cn/m/emoticon/icon/default/d_keai-9aae643ce8.png
https://tva3.sinaimg.cn/crop.0.3.183.183.180/005QEdwwjw8eobo7aunoxj305705eaab.jpg?KID=imgbed,tva&Expires=1681826700&ssig=BbK%2BZD1JpN	Pig encouragement xx	I think cause and effect are reversed
https://tvax3.sinaimg.cn/crop.0.0.1080.1080.180/6a041e1bly8gf9fprt9alj20u00u0abo.jpg?KID=imgbed,tva&Expires=1681826700&ssig=SuPpZlntMm	Y wheat is ripe	Which of the following comments most undermines the above point?		https://h5.sinaimg.cn/m/emoticon/icon/default/d_lei-4cdf6ee412.png
https://tva4.sinaimg.cn/crop.0.0.749.749.180/b94b9eb7jw8f41bgkpvthj20ku0kt0u3.jpg?KID=imgbed,tva&Expires=1681826700&ssig=Dhj2GCwcAp	Tonsil salt is not salty.	It is recommended to close Weibo permanently	1
https://tvax2.sinaimg.cn/crop.0.0.1080.1080.180/006nLFcsly8graaar7i7qj30u00u0mze.jpg?KID=imgbed,tva&Expires=1681826700&ssig=oBQg5C44Qw	People who eat chicken legs	Have you ever thought that after reading the survey results, you don’t want to have children anymore? It’s completely useless if you don’t explore why you don’t want to have children. You should investigate and find out for us and improve it. Wouldn’t you be kinder to women? The longer I live, the more I go back. Day by day, I know how to give the shit basin to women		https://h5.sinaimg.cn/m/emoticon/icon/others/d_doge-be7f768d78.png
https://tvax3.sinaimg.cn/crop.0.0.1020.1020.180/006nbPeGly8hbkomjgjq9j30sd0scdhb.jpg?KID=imgbed,tva&Expires=1681826700&ssig=Id7I46crdy	Sheep _ _	qnm		https://h5.sinaimg.cn/m/emoticon/icon/default/d_keai-9aae643ce8.png
https://tvax1.sinaimg.cn/crop.0.0.479.479.180/005OaE4xly8gzoaif9819j30db0db3yv.jpg?KID=imgbed,tva&Expires=1681826700&ssig=ZYKDquglgC	Have a good sleep, three.	So this is the reason why the connotation is closed?		https://h5.sinaimg.cn/m/emoticon/icon/default/d_sikao-ff9602dd08.png
https://tvax4.sinaimg.cn/crop.0.0.1080.1080.180/007bvNzWly8h3w6gmp90oj30u00u0ta2.jpg?KID=imgbed,tva&Expires=1681826700&ssig=qCtV4aC7Am	Eat fruit and don't want to start work	It is better to study the impact of APP on marriage and childbirth than to study the issues of native family and social environment!
https://tvax1.sinaimg.cn/crop.0.0.751.751.180/6b2c012dly8gxjbwd9xxcj20kv0kv0un.jpg?KID=imgbed,tva&Expires=1681826700&ssig=EnI%2BdG0eFt	Taoqi	? ? ? ? ? ? ? ? ? ? ? ? ? Completely speechless
https://tvax2.sinaimg.cn/crop.0.0.996.996.180/006UIZ6jly8ftlcar8k42j30ro0ro75u.jpg?KID=imgbed,tva&Expires=1681826700&ssig=qqAxVerXKm	Lan shaojun	That made me laugh. Renmin University of China, right? I suggest you cut off the Internet and mobile phones at your school first to see if your school colleagues agree.
https://tvax2.sinaimg.cn/crop.0.0.960.960.180/005HN9Hily8haf3mi5tzbj30qo0qoq47.jpg?KID=imgbed,tva&Expires=1681826700&ssig=KuRUmr7eve	Reiko, who also wants to make money hard today.	It's outrageous. It's outrageous. Who cares about who is outrageous? What does it have to do with you that I just love playing games? I just love to browse Weibo, I just love to play online, I don’t go to Hupu (what is this), what does it have to do with you? Of course, if you can cut off the Internet for all girls, then just pretend that I didn’t say		https://h5.sinaimg.cn/m/emoticon/icon/default/d_taikaixin-b7d86de3fd.png
https://tvax1.sinaimg.cn/crop.0.0.996.996.180/006Brtg6ly8gdhsqyfy5wj30ro0romy0.jpg?KID=imgbed,tva&Expires=1681826700&ssig=5WWONJAnPC	The meow that swims without eating fish	As long as there are posts about gender opposition on Weibo, there will be a group of comments about gender opposition below.		https://h5.sinaimg.cn/m/emoticon/icon/default/d_han-d8ebda66d3.png
https://tvax1.sinaimg.cn/crop.0.0.996.996.180/006FGWsJly8gx4fi7sfaij30ro0roq65.jpg?KID=imgbed,tva&Expires=1681826700&ssig=yMQ84JQ1R1	Old dream of Jingzhou	@Hope it’s you and it’ll be you in the end haha I’m really speechless
https://tvax3.sinaimg.cn/crop.0.0.1006.1006.180/48cb8d83ly8fj0tm3e0v8j20ry0rygn1.jpg?KID=imgbed,tva&Expires=1681826700&ssig=EhysnZkSTz	Feiya flies to cinderella	Why aren’t you allowed to view the APP? Can't poop, so I have to stay in the latrine
https://tvax3.sinaimg.cn/crop.0.0.1080.1080.180/865fd76aly8gkx3od714oj20u00u0q50.jpg?KID=imgbed,tva&Expires=1681826700&ssig=0H1IsnjH9J	A Yan is not sweet _	27 82 years old		https://h5.sinaimg.cn/m/emoticon/icon/default/d_heiheihei-5170f2f55c.png
https://tvax1.sinaimg.cn/crop.0.0.664.664.180/006Cabqgly8fdz4lz29gcj30ig0igta0.jpg?KID=imgbed,tva&Expires=1681826700&ssig=0BYLEFo0oD	Elegant and easygoing lsq	I hope those people on the Internet who call themselves happy and pour cold water on others when they get married can be pragmatic and not be the king of verbal exaggeration.		https://h5.sinaimg.cn/m/emoticon/icon/default/d_taikaixin-b7d86de3fd.png
https://tvax1.sinaimg.cn/crop.0.0.1024.1024.180/bd766700ly8hcos48rtmzj20sg0sggo3.jpg?KID=imgbed,tva&Expires=1681826700&ssig=iAqOmO3eV%2F	FisHMaSAKi	If a man gets married and doesn’t have to have children, it won’t be a liability no matter which app he uses, right?		https://h5.sinaimg.cn/m/emoticon/icon/others/d_doge-be7f768d78.png
https://tvax2.sinaimg.cn/crop.0.0.1080.1080.180/008h0atHly8hal0m6bidbj30u00u0ac3.jpg?KID=imgbed,tva&Expires=1681826702&ssig=QbRpnkLkbs	Who refreshed the autumn?	@室 七 @七 @_ _hahahahahahahahahahahaha laughed
https://tvax1.sinaimg.cn/crop.0.0.512.512.180/c52a2371ly8hcfrw3428vj20e80e8gly.jpg?KID=imgbed,tva&Expires=1681826702&ssig=Qy9TgLaGpC	I am strawberry essence	See the last sentence @TheRecorderofArtemis		https://h5.sinaimg.cn/m/emoticon/icon/doraemon/dr_03haipa-32e9b53caf.png
https://tvax4.sinaimg.cn/crop.0.0.996.996.180/006DacbVly8fqp4t8svcgj30ro0rotas.jpg?KID=imgbed,tva&Expires=1681826702&ssig=94ci485yNQ	Pipixia Santaizi	After reading around the comment area, I found that the negative correlation between Weibo and Weibo in the article was quite right.		https://h5.sinaimg.cn/m/emoticon/icon/others/d_doge-be7f768d78.png
https://tvax4.sinaimg.cn/crop.0.0.667.667.180/007GgSDdly8g18aukbvkqj30ij0ijq3w.jpg?KID=imgbed,tva&Expires=1681826702&ssig=cquIBh3H7c	Lu shiheng	First, why is there no Weibo? Second, according to surveys, 99% of people who drink water will not live to be 100 years old. It is recommended not to drink water.	1
https://tvax1.sinaimg.cn/crop.0.0.132.132.180/0079Qi1kly8gyolif8qo5j303o03o744.jpg?KID=imgbed,tva&Expires=1681826702&ssig=O1V4OL4Jya	Zhang Lao Mao Miao	What are you doing all day long? My parents haven't urged me to get married yet, but you are urging me to get married every day on Weibo. The more you urge me, the more I feel sick. You urge me to have a child by myself, but I can't even raise it myself. Why are you getting married and having a child? Woolen cloth	1	https://h5.sinaimg.cn/m/emoticon/icon/others/d_doge-be7f768d78.png
https://tvax1.sinaimg.cn/crop.0.0.960.960.180/005w3b4sly8hcwv75hg0aj30qo0qomyj.jpg?KID=imgbed,tva&Expires=1681826702&ssig=gKnuespKYV	A basket of puppies	@ironfourth is laughing so hard	1
https://tvax3.sinaimg.cn/crop.0.0.996.996.180/0076MssGly8gmm7pre4vfj30ro0roacp.jpg?KID=imgbed,tva&Expires=1681826702&ssig=MxnUCcvgeM	Su Zi Su Yue	@vv-CaYl云 is laughing so hard
https://tvax4.sinaimg.cn/crop.0.0.996.996.180/81182982ly8gemy5ifv94j20ro0roq4d.jpg?KID=imgbed,tva&Expires=1681826702&ssig=z4IJEt%2FxJi	I can't hold you anymore.	@山淑HerbalTea Hupu. . . . . .
https://tvax2.sinaimg.cn/crop.0.0.959.959.180/0089juFGly8h53ush7vzfj30qn0qngna.jpg?KID=imgbed,tva&Expires=1681826702&ssig=VDyYpAirVx	Jinjinxiao 6	The relationship is that you control too much		https://h5.sinaimg.cn/m/emoticon/icon/others/d_erha-139d0e07bd.png
https://tvax3.sinaimg.cn/crop.0.0.512.512.180/005zh8U6ly8hatmr6dfq8j30e80e8wgd.jpg?KID=imgbed,tva&Expires=1681826702&ssig=YRO1vm0UEZ	Tan dani	none of your business
https://tvax1.sinaimg.cn/crop.0.0.1080.1080.180/007crVINly8h3n6xxgvqbj30u00u0wia.jpg?KID=imgbed,tva&Expires=1681826702&ssig=LdmMhRRY21	Dali's paintings	Who only uses one APP now? They all use it mixedly.
https://tvax1.sinaimg.cn/crop.0.0.684.684.180/006tDFyHly8h4o6r2eyijj30j00j0js2.jpg?KID=imgbed,tva&Expires=1681826702&ssig=yDF2EGZ82K	rewindong	The employment pressure is so great. Is it possible that in 30 years, my three children will have to squeeze into a civil service position with X million people? I have such pity for the parents in the world. I can’t do it. Don’t do it to my children.		https://h5.sinaimg.cn/m/emoticon/icon/default/d_yunbei-a14a649db8.png
https://tva4.sinaimg.cn/crop.0.164.568.568.180/7ea6ca43jw8f371k4f4ihj20sg0lcq5z.jpg?KID=imgbed,tva&Expires=1681826702&ssig=4QbKEBgm3A	Fishing for green hills by asking for water	Why do you avoid the important and take the light every day?		https://h5.sinaimg.cn/m/emoticon/icon/others/d_doge-be7f768d78.png
https://tvax1.sinaimg.cn/crop.0.0.828.828.180/0071KM7tly8gujs00a6yyj60n00n0zlq02.jpg?KID=imgbed,tva&Expires=1681826702&ssig=ITHw0lsuaJ	Aileen anlin	@J_ennie_Yu @ inflatable pig-speechless
https://tvax3.sinaimg.cn/crop.0.0.1000.1000.180/006wmeLSly8h3o08z5816j30rs0rsgne.jpg?KID=imgbed,tva&Expires=1681826704&ssig=4OKzs7u%2By8	What are you doing?	When you say there is a correlation, does it mean it’s an influence?
https://tvax4.sinaimg.cn/crop.0.0.1080.1080.180/006PrPv6ly8h1cvtwqxv4j30u00u140g.jpg?KID=imgbed,tva&Expires=1681826704&ssig=rq8rlpZXh5	Be bold and daring	Rather than studying this, it would be more effective to study how men can get pregnant too.
https://tvax3.sinaimg.cn/crop.0.0.812.812.180/b1c8e1a8ly8gw6nud3l6xj20mk0mkdk2.jpg?KID=imgbed,tva&Expires=1681826704&ssig=NSYO%2FCbYhG	I can't keep up with the rhythm	Laughing to death, is the next step to promote the Jiayuan or Baihe.com apps?
https://tvax4.sinaimg.cn/crop.0.0.512.512.180/4c249ef4ly8grb3lbac7sj20e80e877v.jpg?KID=imgbed,tva&Expires=1681826704&ssig=rzX%2BR%2Bzdrn	What can I do for you next hammer?	Why does it have almost no effect on men? Have you thought about it? Has the cost of silence between men and women in marriage been studied? From this conclusion, is it better for a woman to wear a hair scarf?
https://tvax3.sinaimg.cn/crop.0.0.960.960.180/006wV9akly8hcaa3jaclej30qo0qon0n.jpg?KID=imgbed,tva&Expires=1681826704&ssig=mrfHxpIuaL	kyuuujin	?
https://tvax2.sinaimg.cn/crop.0.0.996.996.180/005Ig1cCly8gkhr10lbk6j30ro0ro761.jpg?KID=imgbed,tva&Expires=1681826704&ssig=IW2MOHII6B	giangin_	Isn’t it because there are more men in Hupu’s positive correlation?
https://tvax4.sinaimg.cn/crop.0.0.960.960.180/eb5367ecly8hc20zz4vcjj20qo0qoac9.jpg?KID=imgbed,tva&Expires=1681826704&ssig=dYbAl7UsHN	Li Ke Daski-	What’s wrong with all the women in my happy hometown? I have to study whatever app I play, everything has to be linked to the marriage and fertility rate. Before, I was attacked by a certain group first. I was also told that the publicity of independent women should be reduced, which is the most important thing for women. The malice first came from the major media. Why did Ba Ba Ba just cut off o…		https://h5.sinaimg.cn/m/emoticon/icon/default/d_xixi-643ef6e48d.png
https://tvax3.sinaimg.cn/crop.0.0.664.664.180/0076Q4Msly8fpr0f17m02j30ig0igtam.jpg?KID=imgbed,tva&Expires=1681826704&ssig=4i1oqscYoW	Lucky number today	Speechless😶
https://tvax1.sinaimg.cn/crop.0.0.512.512.180/006EeuLDly8hcwj125p3ej30e80e8js7.jpg?KID=imgbed,tva&Expires=1681826704&ssig=pnZnr8Uf85	Mao Mao Mao Liao	?		https://h5.sinaimg.cn/m/emoticon/icon/default/d_keai-9aae643ce8.png
https://tvax2.sinaimg.cn/crop.0.0.466.466.180/006Ltl5Kly8hb1xi6c49cj30cy0cyq3d.jpg?KID=imgbed,tva&Expires=1681826704&ssig=KIsHc7PjYh	Zhang Yusheng g	Sorry, don’t you know how many girls really want to get married? Most of the interviewers are boys, right?		https://h5.sinaimg.cn/m/emoticon/icon/others/d_doge-be7f768d78.png
https://tvax4.sinaimg.cn/crop.0.0.512.512.180/0089hSsQly8h217abn5cdj30e80e8dgj.jpg?KID=imgbed,tva&Expires=1681826704&ssig=DctN%2BKpsB3	Kite with wooden wind	Haha, just get married and whoever has children will be unlucky
https://tvax1.sinaimg.cn/crop.0.0.599.599.180/008pVMXsly8h2xpahzyb5j30gn0gn3yv.jpg?KID=imgbed,tva&Expires=1681826704&ssig=Hrij0%2BLGCC	3 triangle arrow	The investigators really had nothing to do and came to our village to pick up manure.	1	https://h5.sinaimg.cn/m/emoticon/icon/default/d_taikaixin-b7d86de3fd.png
https://tvax3.sinaimg.cn/crop.0.0.1080.1080.180/9e72c101ly8h7vaylqj4zj20u00u0ado.jpg?KID=imgbed,tva&Expires=1681826704&ssig=j67j%2FLk%2Fir	I'm pouting	Are you not sick?		https://h5.sinaimg.cn/m/emoticon/icon/default/d_aini-09d5f3f870.png
https://tvax4.sinaimg.cn/crop.0.0.750.750.180/0069SIOdly8gicvk70gzpj30ku0kuta7.jpg?KID=imgbed,tva&Expires=1681826705&ssig=LMhVl6yuFF	Clearly close at hand.	Ah, no, how come there is no movement at all from the men who keep saying they are against marriage? No trace left on the data? There’s no need to say more about what Hard Boy is all about, right?
https://tvax4.sinaimg.cn/crop.0.0.1080.1080.180/006os5Jlly8haact5tcchj30u00u0jt8.jpg?KID=imgbed,tva&Expires=1681826706&ssig=2EzgWsHUQA	LoveIsFlowing	Laughing to death app: What does it have to do with me?
https://tvax4.sinaimg.cn/crop.0.0.1080.1080.180/a082d4d3ly8h0irl2umuwj20u00u0gnp.jpg?KID=imgbed,tva&Expires=1681826706&ssig=NaYdU2l5Rj	Miss Xiao Wu _Sonia	There is no point in thinking about it or not. It is really difficult to find a partner. Whether you can get married and whether you want to get married are two different things!		https://h5.sinaimg.cn/m/emoticon/icon/default/d_nu-0ddf642bed.png
https://tvax2.sinaimg.cn/crop.0.0.960.960.180/a0bba727ly8fvid7orhdoj20qo0qoq4l.jpg?KID=imgbed,tva&Expires=1681826706&ssig=fmRq75grRt	Mint_yy of mint	Hahahahahaha I’m laughing so hard. Don’t just ask about marriage. You should ask about childbearing wishes.		https://h5.sinaimg.cn/m/emoticon/icon/others/d_doge-be7f768d78.png
https://tva1.sinaimg.cn/crop.0.0.664.664.180/00620MKcjw8f04mpjw44hj30ig0igta0.jpg?KID=imgbed,tva&Expires=1681826706&ssig=ku%2B%2BIkqbSn	Mr. nonexistent lover	Where is station b?
https://tvax2.sinaimg.cn/crop.0.0.1080.1080.180/006ntXWply8haevj5wu4zj30u00u0n0n.jpg?KID=imgbed,tva&Expires=1681826706&ssig=EcB2Kbs%2Bo%2F	Rocky potato chips-Wenmian	none of your business
https://tvax4.sinaimg.cn/crop.0.0.828.828.180/75078e6fly8gw1f6yzpaoj20n00n0wfl.jpg?KID=imgbed,tva&Expires=1681826706&ssig=wAKXc5PU9z	It's 8: 00 in the afternoon	No, it’s dating apps that have ruined the younger generation
https://tvax4.sinaimg.cn/crop.0.0.1080.1080.180/006XwMQZly8hardy71joaj30u00u0mzk.jpg?KID=imgbed,tva&Expires=1681826706&ssig=8ZKrko4pZD	Sun and moon yearn for each other	Of course, it has no impact on men. It’s not him who gave birth to the child, it’s not him who can’t keep his job after maternity leave, and it’s not him who takes care of the child. Just take his surname.	1
https://tvax2.sinaimg.cn/crop.0.0.1080.1080.180/007QgOTply8h89cnlbfxqj30u00u0acf.jpg?KID=imgbed,tva&Expires=1681826706&ssig=IxA7Y%2F0vrP	Qi Xue ling Zhou	Mr. Crab is attacking the little crab again		https://h5.sinaimg.cn/m/emoticon/icon/default/d_yiwen-40c066d5c3.png
https://tvax3.sinaimg.cn/crop.0.0.1080.1080.180/8a7fa70dly8h0mj44h9stj20u00u0768.jpg?KID=imgbed,tva&Expires=1681826706&ssig=SAhVuuH4Sd	Xi Xi ran Xin ran	Does using APPs affect the outlook on love, or do people with different outlooks on love and relationship status choose different APPs? I also said that using CNKI has increased college students’ willingness to study papers. It is obvious that they use CNKI to write papers. .	2
https://tvax2.sinaimg.cn/crop.0.0.640.640.180/006psTXjly8h632qhbjbhj30hs0hsq3l.jpg?KID=imgbed,tva&Expires=1681826706&ssig=tpYZBH2z03	Just want to flow	Is it possible that everyone is unwilling to get married because the burden of life is too heavy? Don't say that male college students don't want to have children, to be honest, I don't even want to have children! I can't teach my daughter-in-law to take care of the baby without working? Does it allow for home loans? Can you, the superior man, please wake up?	2	https://h5.sinaimg.cn/m/emoticon/icon/default/d_tanshou-fa05d4eacf.png
https://tvax1.sinaimg.cn/crop.0.0.996.996.180/006mpvEGly8gcgvvfqe5yj30ro0ron06.jpg?KID=imgbed,tva&Expires=1681826706&ssig=u5%2B5u2bQPm	Rong mars	You don’t want to lose face for the sake of the third child, right?
https://tvax2.sinaimg.cn/crop.0.0.1328.1328.180/005T4HM6ly8fjlvr45wg8j310w10wadr.jpg?KID=imgbed,tva&Expires=1681826706&ssig=FHPuxMpfdi	Two circles.	@Tonia_Yuanchen is here
https://tvax2.sinaimg.cn/crop.0.0.1002.1002.180/a6fc80b8ly8gtt068upo9j20ru0ruwh2.jpg?KID=imgbed,tva&Expires=1681826706&ssig=hHWddLPMbI	0824MambaNegra	Hahahahahaha, then close Weibo
https://tvax2.sinaimg.cn/crop.0.0.828.828.180/00849lP8ly8h9qc2yneivj30n00n0glt.jpg?KID=imgbed,tva&Expires=1681826706&ssig=ZdESelq0v1	How many moons do you eat at a meal?	@X who attempts to live a happy life
https://tvax4.sinaimg.cn/crop.0.0.996.996.180/006sLK3Kly8g8oottufv6j30ro0rojsm.jpg?KID=imgbed,tva&Expires=1681826706&ssig=tf9SuBrUsV	It's Lu Jiuya.	If you want to get married, just get married. If you don’t want to get married, it doesn’t matter what they do. Don’t worry. As long as you are not charged with anti-social charges, everyone is equal. You can’t just allow those who want to get married to go online.		https://h5.sinaimg.cn/m/emoticon/icon/others/d_doge-be7f768d78.png
https://tvax3.sinaimg.cn/crop.0.0.829.829.180/008rgq0zly8gxtdx8ckhpj30n10n1q5c.jpg?KID=imgbed,tva&Expires=1681826706&ssig=8Sbto7nid%2F	The ultimate monster of the deep sea monster	The reluctance to get married is caused by the entire social environment. It is caused by the lack of social environment that cannot provide people with the most basic reproductive conditions. It is not software or anything else. I hope experts can give some ideas.
https://tvax3.sinaimg.cn/crop.0.0.512.512.180/006cehcoly8h30tvtawhjj30e80e8q2p.jpg?KID=imgbed,tva&Expires=1681826708&ssig=tNauvxFMZW	_yydsss	What are you talking nonsense about?		https://h5.sinaimg.cn/m/emoticon/icon/default/d_kelian-a9df4278bf.png
https://tvax3.sinaimg.cn/crop.0.0.664.664.180/007fRLpxly8gtienam6fwj30ig0igwf8.jpg?KID=imgbed,tva&Expires=1681826708&ssig=kvFl0xpG4m	Fun fruits are born in spring and wait for the wind to come.	We are extreme feminists. We will not get married or have children. This is what you label us as extreme feminists. Why give birth to a child? The other party is unreliable and will have no job after giving birth. It is hard to say whether the child will survive. Children and grandchildren will have their own blessings, but I will enjoy the blessings without children and grandchildren.		https://h5.sinaimg.cn/m/emoticon/icon/others/d_erha-139d0e07bd.png
https://tvax1.sinaimg.cn/crop.0.0.1080.1080.180/ac5b24fdly8h98l2ozrdmj20u00u0jte.jpg?KID=imgbed,tva&Expires=1681826708&ssig=q8uG2pEjZZ	Have a bowl of horses.	Kiss you
https://tvax1.sinaimg.cn/crop.0.0.512.512.180/008qr3chly8h15m4pg2ysj30e80e8myd.jpg?KID=imgbed,tva&Expires=1681826708&ssig=uSyD%2FUkHoG	Midnight flight abct	The audience of each APP is different. How do you come to the general rule that APP affects the view of marriage and love? Speechless.
https://tvax2.sinaimg.cn/crop.0.0.996.996.180/9e92e84ely8gjgyd7j4sqj20ro0roq4c.jpg?KID=imgbed,tva&Expires=1681826708&ssig=VzS5vrtwMw	Cheny_An	Why has this hot search been hanging for two days? It’s so annoying.
https://tvax3.sinaimg.cn/crop.0.0.664.664.180/007fRLpxly8gtienam6fwj30ig0igwf8.jpg?KID=imgbed,tva&Expires=1681826708&ssig=kvFl0xpG4m	Fun fruits are born in spring and wait for the wind to come.	Building 👃. We are both extreme feminists and we are not worthy of getting married. Please refund our tour fee.		https://h5.sinaimg.cn/m/emoticon/icon/doraemon/dr_03haipa-32e9b53caf.png
https://tvax1.sinaimg.cn/crop.0.0.132.132.180/007f3U49ly8fu8q3btgrej303o03ojr8.jpg?KID=imgbed,tva&Expires=1681826708&ssig=tUfn%2BEoSay	Big big big big big big big big big 201808	Can't you see the essence? No, I just don't want to say it
https://tvax3.sinaimg.cn/crop.0.0.1080.1080.180/006d16rjly8h64w69d6frj30u00u0my7.jpg?KID=imgbed,tva&Expires=1681826708&ssig=m%2FX%2Fh%2FNrrN	Trace antelope	If you are not satisfied, call the police.		https://h5.sinaimg.cn/m/emoticon/icon/others/w_xianhua-f902c37199.png
https://tvax1.sinaimg.cn/crop.0.0.1080.1080.180/006IuOxply8gq9ncnvt03j30u00u076n.jpg?KID=imgbed,tva&Expires=1681826708&ssig=9%2FrsDhflY%2B	Van fish eat watermelon	Men’s behavior will affect women’s views on marriage and childbearing. Whether labor laws are properly enforced will affect the public’s views on marriage and childbearing. Housing prices will affect the public’s views on marriage and childbearing. National policies will also affect the public’s views on marriage and childbearing. Do you dare to say these things? Can you look beyond Put away the …
https://tvax4.sinaimg.cn/crop.0.0.749.749.180/005Wc9ZRly8h1onggsyctj30kt0ktt9j.jpg?KID=imgbed,tva&Expires=1681826708&ssig=vohH%2FVsAM%2F	BBAXU	If you are so free, why not take care of those who do domestic violence?		https://h5.sinaimg.cn/m/emoticon/icon/default/d_hehe-0be7e6251f.png
https://tvax3.sinaimg.cn/crop.0.0.1080.1080.180/006pdJXZly8haafznbu0oj30u00u0q6s.jpg?KID=imgbed,tva&Expires=1681826708&ssig=ROPNoucxaY	Bozhumiao	The more you talk about it, the more you study girls, believe it or not, the more people read this kind of opinions and research, the lower their desire to have children and get married? Don't force me to fight		https://h5.sinaimg.cn/m/emoticon/icon/default/d_keai-9aae643ce8.png
https://tvax1.sinaimg.cn/crop.0.0.664.664.180/007b2d9Wly8fsctkgxpyyj30ig0igjut.jpg?KID=imgbed,tva&Expires=1681826708&ssig=Kqqw%2F8e855	Cultural people love to eat pork belly.	I think this does not establish a causal relationship at all. It is life experience, growth environment, and knowledge level that are many factors that lead to personal personality, and then different personalities determine the type of APP used. At the same time, these also affect the view of marriage. Anyone with some logic can think of it, right?
https://tvax4.sinaimg.cn/crop.0.0.1002.1002.180/3cb0c071ly8grv0jqx0xij20ru0ruwgw.jpg?KID=imgbed,tva&Expires=1681826708&ssig=yTXMAHIaF9	An ice American style	Really outrageous		https://h5.sinaimg.cn/m/emoticon/icon/default/d_han-d8ebda66d3.png
https://tvax3.sinaimg.cn/crop.0.0.512.512.180/00671j1oly8gztf2gkub1j30e80e8gmv.jpg?KID=imgbed,tva&Expires=1681826708&ssig=amFV%2FgWBgK	Ultimate class Duwei	@My SODA is not getting angry
https://tvax4.sinaimg.cn/crop.0.0.996.996.180/0076vzd9ly8g8xqapyojkj30ro0roac4.jpg?KID=imgbed,tva&Expires=1681826709&ssig=PeGO8Uu%2Bac	Surfing floret	@You are gentle white moonlight hahahahaha
https://tvax3.sinaimg.cn/crop.0.0.1080.1080.180/006PmJ9xly8h85300ehaqj30u00u0woz.jpg?KID=imgbed,tva&Expires=1681826709&ssig=sz2D9U2uin	A red, blue and black pen	Now just don’t let them go online // @颢梓潇南 blooming spring breeze: Some time ago, it was said that higher education for girls will easily reduce women’s enthusiasm for childbearing, which means that they no longer want girls to go to college // @clear_AND_sweet: Hahaha, what are you doing? If you don’t mention cutting off the internet for women, Chunchun is speechless.		https://h5.sinaimg.cn/m/emoticon/icon/others/d_erha-139d0e07bd.png
https://tvax3.sinaimg.cn/crop.0.0.664.664.180/007QlnNCly8g3ususwvrfj30ig0igq3c.jpg?KID=imgbed,tva&Expires=1681826709&ssig=eovinveu2P	A leopard who loves chocolate	Have you done any other research? I’m tired of this genre.		https://h5.sinaimg.cn/m/emoticon/icon/doraemon/dr_03haipa-32e9b53caf.png
https://tvax3.sinaimg.cn/crop.0.0.600.600.180/008roobJly8gy57isxi54j30go0gomy4.jpg?KID=imgbed,tva&Expires=1681826709&ssig=iBNydfXSAa	An unknown mass, Xiao Rui.	As we all know, Weibo is a toilet. There is serious conflict between men and women. Good women have become bad inside. If you don’t cater to women, you will be scolded. I wish you to have eight boys.
https://tvax4.sinaimg.cn/crop.0.0.1080.1080.180/006zqdu2ly8hd2w3ge50mj30u00u0jt6.jpg?KID=imgbed,tva&Expires=1681826709&ssig=I6t3GIDIr5	_ Drunk, I don't know where to go, momo	Can this be ridiculous?
https://tvax4.sinaimg.cn/crop.0.0.1002.1002.180/98c034d3ly8g1tfj4ie75j20ru0ru40x.jpg?KID=imgbed,tva&Expires=1681826709&ssig=KVjTcYTCeC	It's sunrise, not Xi.	Further statistics should show that the level of education affects the views on marriage and childbearing, and then it goes back to the Qing Dynasty, where girls never left home, got married and had children when they grew up.		https://h5.sinaimg.cn/m/emoticon/icon/default/d_hehe-0be7e6251f.png
https://tvax1.sinaimg.cn/crop.0.0.828.828.180/a7fa6baaly8gqv783atojj20n00n00tq.jpg?KID=imgbed,tva&Expires=1681826709&ssig=aexFPUhja9	-Check the daily mental state	Research shows that people still can’t eat too much
https://tvax1.sinaimg.cn/crop.0.0.1080.1080.180/61bda4aely8g65k3sixhjj20u00u00w7.jpg?KID=imgbed,tva&Expires=1681826709&ssig=8%2FEpwzclBk	Protect us, Freya.	The ideal age for marriage is 82 years old	1	https://face.t.sinajs.cn/t4/appstyle/expression/ext/normal/72/2021_kaixueji_org.png
https://tva2.sinaimg.cn/crop.0.0.180.180.180/739c5bfbjw1e8qgp5bmzyj2050050aa8.jpg?KID=imgbed,tva&Expires=1681826709&ssig=kEkChHmozm	Class 10, Grade 3, Professional Praise	Awesome, this can also be used for boxing
https://tvax3.sinaimg.cn/crop.0.0.828.828.180/007c3mBJly8hc0gg4qw0pj30n00n0759.jpg?KID=imgbed,tva&Expires=1681826709&ssig=O2Z79YAeyO	iFantasy-	Next time, should we say that women’s education affects their views on marriage and childbearing?
https://tvax2.sinaimg.cn/crop.0.0.996.996.180/c07a3b4dly8gbydjweda5j20ro0rodhs.jpg?KID=imgbed,tva&Expires=1681826709&ssig=Jul6SZVmmC	Annibao	That 61 lied to you		https://h5.sinaimg.cn/m/emoticon/icon/others/d_erha-139d0e07bd.png
https://tvax3.sinaimg.cn/crop.0.0.793.793.180/6aa38333ly8hbu1j6ucm1j20m10m1wer.jpg?KID=imgbed,tva&Expires=1681826709&ssig=an1V88G8sc	lonelzi	I really appreciate that if I don’t want to get married, it has nothing to do with the man and everything to do with the APP.		https://h5.sinaimg.cn/m/emoticon/icon/others/h_zan-44ddc70637.png
https://tvax1.sinaimg.cn/default/images/default_avatar_male_180.gif?KID=imgbed,tva&Expires=1681826709&ssig=BmbExQvQUL	Feifei 201406	I don’t get married because house prices are too low, wages are too high, jobs are easy to find, raising children is not stressful at all, and life is not challenging at all. So I don’t get married and have children. Does anyone have any objections?
https://tvax1.sinaimg.cn/crop.0.0.960.960.180/005TFZ6yly8hcjh59rytnj30qo0qojth.jpg?KID=imgbed,tva&Expires=1681826709&ssig=NSCWxrQxXZ	There is light in one's eyes.	That’s okay //@aalys-: Then why don’t you study how to make men have children?		https://face.t.sinajs.cn/t4/appstyle/expression/ext/normal/cb/2022_Flowers_org.png
https://tvax4.sinaimg.cn/crop.0.0.1053.1053.180/d5c79a44ly8gzkboaryy7j20t90t9ace.jpg?KID=imgbed,tva&Expires=1681826709&ssig=Kt23geivN%2F	Christopher Chak _	Why don't you call the police?
https://tvax4.sinaimg.cn/crop.0.0.1080.1080.180/005Rrmqxly8h1jffv70exj30u00u0wgr.jpg?KID=imgbed,tva&Expires=1681826711&ssig=34%2BMElmDLh	Mr. Zi Mu.	As we all know, the sun rises after the rooster crows, so it is the rooster's crow that causes the sun to rise. As long as we kill all the chickens in the world, the sun will never rise.	1
https://tvax3.sinaimg.cn/crop.0.0.512.512.180/005G4Stely8hd0k3hvdrbj30e80e8my4.jpg?KID=imgbed,tva&Expires=1681826711&ssig=oJS75ci7tb	Lin Xiao, it's really advanced of you to curse now.	@vcksawor
https://tvax1.sinaimg.cn/crop.0.0.996.996.180/c1f4f714ly8fiurj2a0s6j20ro0rognc.jpg?KID=imgbed,tva&Expires=1681826711&ssig=RUoa1RI4xH	Handsome sue	If you don’t care about heaven and earth, you still have to care about college students playing with their mobile phones? ? ? ?
https://tvax4.sinaimg.cn/crop.0.0.844.844.180/007vvLBKly8hd22ix6pt5j30ng0ngjsr.jpg?KID=imgbed,tva&Expires=1681826711&ssig=hnSYeLfuh%2F	IDrinkWine_-	Why don't you pinch my network cable?		https://h5.sinaimg.cn/m/emoticon/icon/default/d_yiwen-40c066d5c3.png
https://tvax2.sinaimg.cn/crop.0.0.512.512.180/005WCBBtly8girrytv9glj30e80e8dhj.jpg?KID=imgbed,tva&Expires=1681826711&ssig=Mp6XEhepNu	freya-l_	I want to moisten it		https://h5.sinaimg.cn/m/emoticon/icon/default/fb_a2qiurao-7ad34b9c84.png
https://tvax2.sinaimg.cn/crop.0.0.512.512.180/006bHcADly8gv5wjm6vuwj30e80e8aaf.jpg?KID=imgbed,tva&Expires=1681826711&ssig=IutQgU2ym1	White and blue are warm	I also planned to get married when I was in college, but now I have just graduated three years ago and plan not to get married anymore.
https://tvax2.sinaimg.cn/crop.0.0.1080.1080.180/6a7420f6ly8hbun95rjsij20u00u0gms.jpg?KID=imgbed,tva&Expires=1681826711&ssig=VQKr4LelSr	Today is also full of vitality.	This causal relationship is so funny. Why don't you think about whether it is because you need some information for childbirth or have a desire to have children and then use the Little Red Book for information sharing? That is not a positive correlation. Let's do an analysis with your toes. It's really not necessary.		https://h5.sinaimg.cn/m/emoticon/icon/others/d_erha-139d0e07bd.png
https://tvax3.sinaimg.cn/crop.0.0.720.720.180/7757a6e6ly8h6nplrk5kvj20k00k0757.jpg?KID=imgbed,tva&Expires=1681826711&ssig=f4qOJYyCUs	In the dust of history	Indeed, many women on Weibo attack men, saying that inferior men do not need to carry on the family line, and that marriage is to provide men with free nannies and reproductive tools.
https://tvax3.sinaimg.cn/crop.0.0.512.512.180/801e890cly8hbdj4gkj7aj20e80e8t9p.jpg?KID=imgbed,tva&Expires=1681826711&ssig=cX%2BHYrup2V	_ _ _ _ is _ _ _	Yeah, right, I'll call the police on you.
https://tvax3.sinaimg.cn/crop.0.0.512.512.180/801e890cly8hbdj4gkj7aj20e80e8t9p.jpg?KID=imgbed,tva&Expires=1681826711&ssig=cX%2BHYrup2V	_ _ _ _ is _ _ _	Why don't you just move closer to India? I'm really convinced. I'm really impressed that this kind of thing can be written into a report.
https://tvax4.sinaimg.cn/crop.0.0.1080.1080.180/006tTguOly8h0pqsbjlc5j30u00u0wha.jpg?KID=imgbed,tva&Expires=1681826711&ssig=7GmnTI1Pn1	confi_harv	First, I talked about college students, and then I pointed at women implicitly.		https://h5.sinaimg.cn/m/emoticon/icon/default/d_feijie-c1df37ef03.png
https://tvax3.sinaimg.cn/crop.0.0.700.700.180/0064y7JTly8hcz6xscjfgj30jg0jgabw.jpg?KID=imgbed,tva&Expires=1681826713&ssig=c1oAh5SoYx	I really want to live in the forest	@Don’t play with my ears. Isn’t this sick?	1
https://tvax4.sinaimg.cn/crop.0.0.700.700.180/006zxaA5ly8gxznj8jjgrj30jg0jggm1.jpg?KID=imgbed,tva&Expires=1681826713&ssig=Cg5QoobwAB	A basket of mountain eggs	Can you announce the sample size and statistical methods? How many female users does Hupu have? Doesn't it contradict the last sentence?
https://tva3.sinaimg.cn/crop.0.0.664.664.180/005zjWCYjw8f6qwfnuiqkj30ig0ig74t.jpg?KID=imgbed,tva&Expires=1681826713&ssig=HXZoQYyUo9	Azhenna p	Weibo’s Little Red Book plays in turn every day. I want to get married but don’t want to get married every day.		https://h5.sinaimg.cn/m/emoticon/icon/default/d_xiaoku-f2bd11b506.png
https://tvax4.sinaimg.cn/crop.0.0.996.996.180/006DBsDily8g2i4kh88zij30ro0rognb.jpg?KID=imgbed,tva&Expires=1681826713&ssig=ZFoKuEdlll	Try not to blindly compare.	That's weird. I play both Xiaohongshu and Wangzhe. What does this mean?		https://h5.sinaimg.cn/m/emoticon/icon/others/d_doge-be7f768d78.png
https://tvax2.sinaimg.cn/crop.0.0.441.441.180/005BbpT4ly8h81c9f4cd1j30c90c9mxj.jpg?KID=imgbed,tva&Expires=1681826713&ssig=I6EAevKRP2	Can eat three plates of pot-stewed meat	This kind of research that looks at the phenomenon through its essence is fooling the devil. Has there been any research on the impact of female employment discrimination on fertility wishes? Has there been any research on the suppression of women’s rights by men’s rights? Has there been any research on the fact that women do not participate in public affairs during marriage and thus become slave…		https://h5.sinaimg.cn/m/emoticon/icon/default/d_yiwen-40c066d5c3.png
https://tvax2.sinaimg.cn/crop.0.0.750.750.180/005PX7cXly8gyzrh7nmf7j30ku0kuaau.jpg?KID=imgbed,tva&Expires=1681826713&ssig=Mok56Jg1gi	Seven years in Fangcun Mountain of Lingtai	Haha, what a look on your face! Why don't women want to get married? (You take care of me if I am subjected to domestic violence? The pressure of housing, support, work, etc. is the most fundamental problem. Where can I take action?)//@颢梓潇南 blooming spring breeze: Some time ago, wasn’t it said that it was easy for girls to get higher education? Reducing women's enthusiasm for childbearing means t…		https://h5.sinaimg.cn/m/emoticon/icon/default/d_hehe-0be7e6251f.png
https://tvax1.sinaimg.cn/crop.0.0.1024.1024.180/007Rnbj4ly8glq4l3u2b2j30sg0sgwna.jpg?KID=imgbed,tva&Expires=1681826713&ssig=xmp%2Ftjaq54	Don't lose the wind and rain old frog	happy
https://tvax3.sinaimg.cn/crop.0.0.1080.1080.180/008oC3lTly8hbtdyw8j3gj30u00u040u.jpg?KID=imgbed,tva&Expires=1681826713&ssig=h%2BgHqKjw2n	Curry rice with hot spring eggs	@薛天心儿 It’s so funny that I rub Hupu.		https://h5.sinaimg.cn/m/emoticon/icon/default/d_chijing-59b444adb6.png
https://tvax1.sinaimg.cn/crop.0.0.996.996.180/baf8156fly8fwzvfgn5ycj20ro0ro0wc.jpg?KID=imgbed,tva&Expires=1681826713&ssig=%2Frgb3ILorf	Gong cha ya cha	Can you take two steps to publish the methodology? The content of the published report is just a simple label. It is difficult for people to believe that this is something produced by a group of professors.
https://tvax3.sinaimg.cn/crop.0.0.960.960.180/006xQTx2ly8hahszifn10j30qo0qowfd.jpg?KID=imgbed,tva&Expires=1681826713&ssig=HXjS1l1QdW	MinnieVD	Ah, yes, yes		https://h5.sinaimg.cn/m/emoticon/icon/default/d_taikaixin-b7d86de3fd.png
https://tvax3.sinaimg.cn/crop.0.0.512.512.180/005IpB0oly8gx8ea3fbhej30e80e8dgi.jpg?KID=imgbed,tva&Expires=1681826713&ssig=8rXTuIkyWk	Heart-choked Ferriero	Just use Douban
https://tvax2.sinaimg.cn/crop.0.0.996.996.180/008qV0iPly8gx4zoa2mq6j30ro0rpjsq.jpg?KID=imgbed,tva&Expires=1681826713&ssig=KPhEl7YzQU	luyuyummy	Why is it not because of the view on marriage and childbearing that the choice of APP is different? There are also changes brought about by social development which should be the main reason.
https://tvax4.sinaimg.cn/crop.0.0.512.512.180/0070xGlNly8gxrp7xxuobj30e80e874n.jpg?KID=imgbed,tva&Expires=1681826713&ssig=A3nR06j19E	Please call me smart sheep.	Hahahahahahaha Douban: It’s none of my business if you don’t have children. Everyone is rushing to do good things.
https://tvax2.sinaimg.cn/crop.0.0.512.512.180/006GX9Svly8h9oaxjo8gfj30e80e8t9e.jpg?KID=imgbed,tva&Expires=1681826713&ssig=e53Z0LongS	His aunt's	Then go to Hupu and do some research.		https://h5.sinaimg.cn/m/emoticon/icon/others/d_doge-be7f768d78.png
https://tvax4.sinaimg.cn/crop.0.0.960.960.180/007imatJly8glp16fvepoj30qo0qojtf.jpg?KID=imgbed,tva&Expires=1681826715&ssig=6RCKWSzLTh	L fat fish head fat l	Basically in line with expectations		https://h5.sinaimg.cn/m/emoticon/icon/others/d_doge-be7f768d78.png
https://tvax2.sinaimg.cn/crop.0.0.800.800.180/006Gs1JKly8ha5ltc21nkj30m80m8t9q.jpg?KID=imgbed,tva&Expires=1681826715&ssig=7wQlS%2Bt7q9	Don't stay up late and miss.	Hahahahahaha, there is logic. What this means is that the more negative news there is, the lower the fertility rate will be. To be honest, women should learn to think more about themselves, instead of taking fertility as their life goal and living for their families.
https://tvax3.sinaimg.cn/crop.0.0.512.512.180/007mUpI2ly8gx2wklmp5pj30e80e8wfc.jpg?KID=imgbed,tva&Expires=1681826715&ssig=hMl8ttZ4b3	_ Raw coconut velvet latte _	Men account for nearly 50%	1	https://h5.sinaimg.cn/m/emoticon/icon/default/d_yunbei-a14a649db8.png
https://tvax3.sinaimg.cn/crop.0.0.1002.1002.180/0065mEfQly8h4dxcskrp5j30ru0ruae7.jpg?KID=imgbed,tva&Expires=1681826715&ssig=IcoQq3HBXW	No.7 juzishuxia	? ? ? ? Is the awakening of women just because they often check Weibo? Can the mention of women only be tied to marriage and childbirth? Outrageous conclusions, outrageous surveys, shouldn’t increasing the marriage and childbearing rate be solved from a basic economic perspective, raising wages, and reducing housing and living pressures? None of these solutions can be achieved by preventing women…
https://tvax2.sinaimg.cn/crop.0.0.719.719.180/006I5eXGly8h3mcs4cyaxj30jz0jzdhd.jpg?KID=imgbed,tva&Expires=1681826715&ssig=TY%2Bz8I1F1q	Qingying village	You won’t be domestically abused, you won’t get pregnant and have children, and you won’t look at what human words you are saying.
https://tva2.sinaimg.cn/crop.224.95.260.260.180/d62da7bfjw8env7hbmeevj20k00ci74x.jpg?KID=imgbed,tva&Expires=1681826715&ssig=nJQ7pdFcTh	Excellent vegetable dog is strong	Pooh!
https://tvax2.sinaimg.cn/crop.0.0.700.700.180/006RwhAcly8h012nqnlrbj30jg0jgt9j.jpg?KID=imgbed,tva&Expires=1681826715&ssig=8ZKBQ0S%2B%2Fh	It's Mao Mao, not miaomiao.	Weibo and Douban are mostly female users, showing a negative correlation; Hupu has mostly male users, showing a positive correlation. I won’t say who benefits more from marriage, men or women.		https://face.t.sinajs.cn/t4/appstyle/expression/ext/normal/72/2021_kaixueji_org.png
https://tvax4.sinaimg.cn/crop.0.0.1080.1080.180/004czhlwly8gs6ur32g1uj60u00u075s02.jpg?KID=imgbed,tva&Expires=1681826715&ssig=8vAZ5lKhh6	Enthusiastic citizens passing by	Ideological penetration
https://tvax4.sinaimg.cn/crop.0.0.1080.1080.180/006M1QOUly8h08d94xtprj30u00u0acp.jpg?KID=imgbed,tva&Expires=1681826715&ssig=6ggJuIBYmQ	Uncle moon, get up quickly	@西芋廻物 hahaha		https://h5.sinaimg.cn/m/emoticon/icon/others/d_doge-be7f768d78.png
https://tvax1.sinaimg.cn/crop.0.0.1080.1080.180/0083O7Paly8gzwlrpiyimj30u00u00tp.jpg?KID=imgbed,tva&Expires=1681826715&ssig=yBB%2Bl6Y9lv	Hanging moon	Got it, now everyone is forced to download Little Red Book		https://h5.sinaimg.cn/m/emoticon/icon/others/d_doge-be7f768d78.png
https://tvax4.sinaimg.cn/crop.0.0.996.996.180/6265c16cly8g52ozazp6lj20ro0rotb8.jpg?KID=imgbed,tva&Expires=1681826715&ssig=r45yBbwEI%2F	Life is like a wilderness.	Please send the complete paper. I want to see how he made the model. Not to mention so many universities, he selected 30 universities. I haven’t seen the sample size and credibility yet.		https://h5.sinaimg.cn/m/emoticon/icon/doraemon/dr_03haipa-32e9b53caf.png
https://tvax1.sinaimg.cn/crop.0.0.664.664.180/006Ff0fyly8h0r5tdhrddj30ig0igdgj.jpg?KID=imgbed,tva&Expires=1681826715&ssig=neSP%2FtCezl	The little prince's fourth planet	@三 Swimming Circle 202005
https://tvax2.sinaimg.cn/crop.0.0.512.512.180/a8195b82ly8h9qqex344aj20e80e8t96.jpg?KID=imgbed,tva&Expires=1681826715&ssig=2I84sO00lF	Anzhai-Tianchun	@freedomyeye		https://h5.sinaimg.cn/m/emoticon/icon/others/h_good-0c51afc69c.png
https://tvax1.sinaimg.cn/crop.0.0.996.996.180/00856Kghly8gplc6apn6gj30ro0rogpb.jpg?KID=imgbed,tva&Expires=1681826716&ssig=RvNgoE3rP9	Fairy Mary, the fugitive from Paris	I’ve been obsessed with writing papers recently. I really want to ask the editor to find the reasons. How did you come up with it from such a strange perspective? I’ve been going crazy analyzing indicators recently and looking for reasons. Can you teach me?		https://h5.sinaimg.cn/m/emoticon/icon/default/d_lei-4cdf6ee412.png
https://tvax4.sinaimg.cn/crop.0.0.512.512.180/6a158136ly8gzg81qahyuj20e80e8jte.jpg?KID=imgbed,tva&Expires=1681826716&ssig=9k%2FwDUmKbO	Bushiluanmaya	Is there self-selection bias in this survey? The positive correlation between the use of Hupu and the intention to marry and have children means that the higher the frequency of using Hupu or other quantitative indicators (x), the stronger the willingness of college students to marry and have children (y), but in fact these results are more likely to be due to the desire to have children. Stronge…		https://h5.sinaimg.cn/m/emoticon/icon/default/d_yunbei-a14a649db8.png
https://tvax3.sinaimg.cn/crop.0.0.1080.1080.180/00713Ya4ly8h1rn3apvx5j30u00u040x.jpg?KID=imgbed,tva&Expires=1681826716&ssig=dEbkSsfqki	Pattern cloud	Is there any causal relationship between this? It’s just misleading everyone🙃
https://tvax3.sinaimg.cn/crop.0.0.996.996.180/007dnhialy8ftjtz6196fj30ro0rodh7.jpg?KID=imgbed,tva&Expires=1681826716&ssig=qoYzJxMbII	dpmaximmh	It made me laugh so hard. I can’t cover everyone’s mouths, right? I checked my real name and there were so many reports.
https://tvax2.sinaimg.cn/crop.0.0.480.480.180/005NShWMly8fnz0xn3zgpj30dc0dcq4v.jpg?KID=imgbed,tva&Expires=1681826716&ssig=Dei%2BxFWqIC	Mookig	Don't bite back
https://tvax2.sinaimg.cn/crop.0.0.720.720.180/008b78Bdly8hd2s64xkj5j30k00k0ta4.jpg?KID=imgbed,tva&Expires=1681826716&ssig=Nhz0hwtmlO	Zannoooo	? are you okay
https://tvax1.sinaimg.cn/crop.0.0.828.828.180/006Zg0twly8h37kbfiklmj30n00n0myl.jpg?KID=imgbed,tva&Expires=1681826716&ssig=9KYDXA37%2Fc	Fat sunseeker who wants to eat well	💩I can’t pull myself out and have to live in the latrine🤔
https://tvax4.sinaimg.cn/crop.0.0.996.996.180/0067rijSly8gsmiarlwmlj30ro0ro0x2.jpg?KID=imgbed,tva&Expires=1681826716&ssig=PN6jiP83Sm	Watermelon diced seeds	@Annual hand chop champion		https://h5.sinaimg.cn/m/emoticon/icon/others/d_erha-139d0e07bd.png
https://tvax2.sinaimg.cn/crop.0.0.844.844.180/007WVXNHly8hcttv5qvsij30ng0ngdh3.jpg?KID=imgbed,tva&Expires=1681826716&ssig=mJ2aHKkwxY	Xiao Zhu zhi dou water dispenser	what is this doing
https://tvax1.sinaimg.cn/crop.0.0.664.664.180/007d5Mjdly8gpxjf9b8s7j30ig0ig74l.jpg?KID=imgbed,tva&Expires=1681826716&ssig=ATwWS1xZes	Popoo, good luck	You should have sex with all the girls, so you don’t have to worry about the fertility rate.
https://tvax1.sinaimg.cn/crop.0.0.986.986.180/006a8UK5ly8geksapqmh2j30re0req5b.jpg?KID=imgbed,tva&Expires=1681826716&ssig=AO9gxoJa8P	Huangtianchen times	The brain is a good thing. I hope everyone can use it and stop it from getting rusty.
https://tvax2.sinaimg.cn/crop.0.0.996.996.180/74902af9ly8gll6op9awtj20ro0roq40.jpg?KID=imgbed,tva&Expires=1681826716&ssig=SEQ5WZxzuq	Mochi is inedible.	none of your business		https://h5.sinaimg.cn/m/emoticon/icon/default/d_keai-9aae643ce8.png
https://tvax2.sinaimg.cn/crop.0.0.1080.1080.180/0074BVOoly8hbqz6xl40jj30u00u0mye.jpg?KID=imgbed,tva&Expires=1681826716&ssig=WTuU8aVJbd	SARIEL-N	Why is this topic happening again?
https://tvax2.sinaimg.cn/crop.0.0.1006.1006.180/83c2f0f3ly8grj4o7qjcoj20ry0rzwg7.jpg?KID=imgbed,tva&Expires=1681826716&ssig=zbbwuDT%2FCz	Xiaodingding does things Xiaodingding.	82 years old?
https://tvax3.sinaimg.cn/crop.0.0.68.68.180/007rYVCIly8h0m061p000j301w01w741.jpg?KID=imgbed,tva&Expires=1681826718&ssig=TCZLfQF1Tx	Combustible preserved chicken	Are views on marriage and childbearing influenced by apps? ? ? ?
https://tvax1.sinaimg.cn/crop.0.0.1024.1024.180/0082FiVtly8h8hhgpx7q3j30sg0sgjt6.jpg?KID=imgbed,tva&Expires=1681826718&ssig=owHtqPyPd3	Negative energy space station	It makes me laugh. I want to blame the software for not getting married. If you have time to do this kind of useless research, why not do more research on how to let boys have children? This way they will be less stressed and may not need to buy a car. When you buy a house and get a bride as a gift, women don’t have to have their hair shaved and washed every day. It’s our responsibility to reprod…	1	https://face.t.sinajs.cn/t4/appstyle/expression/ext/normal/fd/2022_raisehand_org.png
https://tvax3.sinaimg.cn/crop.0.0.664.664.180/747599cfly8g4020h43kzj20ig0igq3j.jpg?KID=imgbed,tva&Expires=1681826718&ssig=rjqC%2BidF9w	A slapstick bottle	Fuck you, is this how statistics are used? ?
https://tvax1.sinaimg.cn/crop.0.0.1006.1006.180/0072gggLly8gg92xdsmzmj30ry0ryjtu.jpg?KID=imgbed,tva&Expires=1681826718&ssig=YVwHtph5Oe	-How many people smell the grass-	@1990-2010 @NADA_YE No talent is virtue		https://h5.sinaimg.cn/m/emoticon/icon/default/d_bingbujiandan-9955880b30.png
https://tvax3.sinaimg.cn/crop.0.0.750.750.180/007RL7Zzly8gddeisovz1j30ku0ku0tx.jpg?KID=imgbed,tva&Expires=1681826718&ssig=YputzzqdYg	The beauty in the world is desperately worth it.	How dare you write such a causal conclusion in a cross-sectional study. If the editor is not scientifically literate, I suggest you resign and study more.
https://tvax2.sinaimg.cn/crop.0.0.1080.1080.180/007SwNnAly8h18m2v3rs6j30u00u0dit.jpg?KID=imgbed,tva&Expires=1681826718&ssig=13bduChDTD	Well, Sidious's plait in the sky	Is there really a serious illness? I have been researching useless things all day long.
https://tva3.sinaimg.cn/crop.0.76.307.307.180/b352c14djw1egetn3obuij208j0crwen.jpg?KID=imgbed,tva&Expires=1681826718&ssig=ynobBhTAex	Hot and sour soup vermicelli	boring research
https://tvax1.sinaimg.cn/crop.0.0.1080.1080.180/6641f16aly8gzrdov0xdtj20u00u0jyo.jpg?KID=imgbed,tva&Expires=1681826718&ssig=HPc0ZQwAOs	-yumyum-	I think the ideal age for marriage is 27 or 82		https://h5.sinaimg.cn/m/emoticon/icon/default/d_xiaoku-f2bd11b506.png
https://tvax4.sinaimg.cn/crop.0.0.1080.1080.180/006e0mgUly8h0k9zz82jgj30u00u00uq.jpg?KID=imgbed,tva&Expires=1681826718&ssig=wmmOQQnKli	Tiehe Peninsula Island Master Cream Lady	If you have the energy to analyze apps, it is better to spend more time caring about the quality of life of the majority of people, and spend more time studying how to protect women's rights and interests. Don’t give birth to children all day long. I’m bored to death by watching them. Women are treated like child-birth machines, right?	1	https://h5.sinaimg.cn/m/emoticon/icon/default/d_hehe-0be7e6251f.png
https://tvax3.sinaimg.cn/crop.0.0.512.512.180/0069vTsUly8go241wh79lj30e80e8t8x.jpg?KID=imgbed,tva&Expires=1681826718&ssig=16FpckXVWE	Penguins want to draw.	Nervous
https://tvax3.sinaimg.cn/crop.0.0.932.932.180/006aJvUhly8hbnhdrtjsgj30pw0pwt9p.jpg?KID=imgbed,tva&Expires=1681826718&ssig=mheDcQFEGY	Slow hibernation	@ sandstormwoc	1
https://tvax2.sinaimg.cn/crop.0.0.1080.1080.180/00647W46ly8hazs0zv1mij30u00u0abs.jpg?KID=imgbed,tva&Expires=1681826718&ssig=U6QbiLD42D	Chichimora doll	Excellent people can get married if they want to. The so-called beatings from society are just some people who have no ability.		https://h5.sinaimg.cn/m/emoticon/icon/others/d_erha-139d0e07bd.png
https://tvax3.sinaimg.cn/crop.0.0.334.334.180/00696JHPly8h5l41rxnrpj309a09aaa4.jpg?KID=imgbed,tva&Expires=1681826718&ssig=R4T0q5SDlV	AA_ human flesh wholesale	Then call the police
https://tvax1.sinaimg.cn/crop.0.0.996.996.180/007SrPdLly8gc26nm4biqj30ro0ro418.jpg?KID=imgbed,tva&Expires=1681826718&ssig=JW%2F8i5yAfJ	Try to water your dreams.	Experts spend their whole day researching useless things, bah
https://tvax4.sinaimg.cn/crop.0.0.996.996.180/7288974fly8gp9y1g7v5aj20ro0rodi7.jpg?KID=imgbed,tva&Expires=1681826718&ssig=gilsN1GBqE	Semi-clear wine wine wine	Housing prices, education and medical care will not affect the fertility rate		https://h5.sinaimg.cn/m/emoticon/icon/others/d_doge-be7f768d78.png
https://tvax1.sinaimg.cn/crop.0.0.1002.1002.180/007Z4Vhjly8g7oc7x2xy6j30ru0rudgr.jpg?KID=imgbed,tva&Expires=1681826718&ssig=xmxv5BmX%2Fe	WYCLAM	These apps that are detrimental to social development can be rectified	1	https://h5.sinaimg.cn/m/emoticon/icon/default/d_yunbei-a14a649db8.png
https://tvax1.sinaimg.cn/crop.0.0.996.996.180/007W2BBjly8gvgg3od7nzj60ro0rpgok02.jpg?KID=imgbed,tva&Expires=1681826718&ssig=vBc8NiKv5J	Fan Xing ling	All boring		https://h5.sinaimg.cn/m/emoticon/icon/default/d_dahaqi-b1824d3d83.png
https://tvax1.sinaimg.cn/crop.0.0.960.960.180/534f9880ly8haj07zbk0lj20qo0qoq8f.jpg?KID=imgbed,tva&Expires=1681826719&ssig=NHSKUBSuNY	Blue petals a2016622	Those who want to get married are all men, those who don’t want to get married are all women
https://tvax2.sinaimg.cn/crop.0.0.996.996.180/006NfVCmly8gk6onol1xrj30ro0rpq5u.jpg?KID=imgbed,tva&Expires=1681826719&ssig=Wo6OKKC53H	At the end of the sea is the grassland and a pot of meat.	Blame the APP? Do you mean to blame college students for watching the news? Or is it because college students understand the law? Or should we blame college students for learning how to protect their own physical and mental health first?		https://h5.sinaimg.cn/m/emoticon/icon/default/d_hehe-0be7e6251f.png
https://tvax1.sinaimg.cn/crop.0.0.891.891.180/006GhcVnly8gs43a0d9cdj30or0orjtv.jpg?KID=imgbed,tva&Expires=1681826719&ssig=SaSXirMX9m	Jasminenxxx	What are you doing to girls again? Why not count men?
https://tvax3.sinaimg.cn/crop.0.0.1002.1002.180/006wvjW6ly8groowaorc6j30ru0rudht.jpg?KID=imgbed,tva&Expires=1681826719&ssig=vH5xnWROLF	Fat children are not fat.	Indeed, men’s views on marriage and childbearing will not be affected by software, so it is recommended that the time and energy spent on studying male and female issues and marriage and childbearing issues be used to study how to install a uterus for men.
https://tvax3.sinaimg.cn/crop.0.0.512.512.180/0065ZCV3ly8halozhxa1qj30e80e8757.jpg?KID=imgbed,tva&Expires=1681826719&ssig=9VtOMLrav9	The heart is bigger than the universe.	I'm really speechless and really confused.
https://tvax4.sinaimg.cn/crop.0.0.826.826.180/006Fydn2ly8h14v0jomdnj30my0mywfv.jpg?KID=imgbed,tva&Expires=1681826719&ssig=qxmXeMr3P1	Lili dimple	Ask a college student? They haven't been beaten up by society yet, and I didn't think about marriage when I was studying. Once they know how difficult it is to make money, they won't want to get married.		https://h5.sinaimg.cn/m/emoticon/icon/others/d_erha-139d0e07bd.png
https://tvax4.sinaimg.cn/crop.0.0.812.812.180/8587a16dly8g50amnf22mj20mk0mkmyh.jpg?KID=imgbed,tva&Expires=1681826719&ssig=zdXnEBZKXd	Phalloidin pha	Because marriage has almost no effect on men, so all apps will not affect men.
https://tvax2.sinaimg.cn/crop.0.0.1080.1080.180/007QlojVly8h61s3sa693j30u00u0q3h.jpg?KID=imgbed,tva&Expires=1681826719&ssig=u7gdjp1xfF	Luobo 0921	People get married when they want to get married. It’s useless to say anything if they don’t want to get married. What kind of app is this? I really don’t understand, what are you studying every day?
https://tvax1.sinaimg.cn/crop.0.0.600.600.180/008nikYRly8haqtkb4dirj30go0godfx.jpg?KID=imgbed,tva&Expires=1681826719&ssig=kY0ef%2BJ%2BG1	Sylar the Cat Warrior	Why not talk about idol dramas? Otherwise, all idol dramas will be banned		https://h5.sinaimg.cn/m/emoticon/icon/default/d_keai-9aae643ce8.png
https://tvax4.sinaimg.cn/crop.0.0.996.996.180/005GD0Hcly8gnhkwelsj6j30ro0roq5x.jpg?KID=imgbed,tva&Expires=1681826719&ssig=pfGqphbOvN	My bad habits need to adjust my personality.	Nonsense, nonsense,
https://tvax2.sinaimg.cn/crop.0.0.994.994.180/0063tozRly8h17fjg3dqtj30rm0rmdh9.jpg?KID=imgbed,tva&Expires=1681826719&ssig=kxPz2JyG%2Bi	Fan Gao	The more hot searches this kind of Weibo has, the less likely it is to be rebellious and rebellious.		https://h5.sinaimg.cn/m/emoticon/icon/default/d_taikaixin-b7d86de3fd.png
https://tvax4.sinaimg.cn/crop.0.0.725.725.180/005LlHYWly8haszgm0bnjj30k50k5756.jpg?KID=imgbed,tva&Expires=1681826719&ssig=VPHGcC3ATP	Arvin wants to love Gege and be happy every day.	You call the police		https://h5.sinaimg.cn/m/emoticon/icon/default/d_xixi-643ef6e48d.png
https://tvax3.sinaimg.cn/crop.0.0.512.512.180/002n2E0zly8gv9zzfrr93j60e80e8jsg02.jpg?KID=imgbed,tva&Expires=1681826719&ssig=ntr3SXhDe4	Ding yiyi _	So funny hahahahaha
https://tvax1.sinaimg.cn/crop.0.0.996.996.180/006TEAnFly8gnyits4xqqj30ro0roacr.jpg?KID=imgbed,tva&Expires=1681826721&ssig=B7xjaxFrZC	Flower can't eat evil.	Why don't you just go back to primitive society? Then what's the use of ideological progress!
https://tvax3.sinaimg.cn/crop.0.0.776.776.180/008fe6HNgy1h7ps7raormj30lk0lkjsq.jpg?KID=imgbed,tva&Expires=1681826721&ssig=PNal9s1zbX	pppppp30745	@千贝头饼 Hell News I am speechless.		https://h5.sinaimg.cn/m/emoticon/icon/default/d_feijie-c1df37ef03.png
https://tvax2.sinaimg.cn/crop.0.0.1023.1023.180/005RbCFPly8h64857kukuj30sg0sf0ta.jpg?KID=imgbed,tva&Expires=1681826721&ssig=vB4IooqD%2BL	Qian Ming da mo Wang	Then call the police and arrest me.		https://h5.sinaimg.cn/m/emoticon/icon/default/d_yiwen-40c066d5c3.png
https://tvax3.sinaimg.cn/crop.0.0.1080.1080.180/0082al0Fly8h0aox8imgej30u00u00w0.jpg?KID=imgbed,tva&Expires=1681826721&ssig=Kop%2B70Phsy	Fish sb. refuses to accept	Then call the police and have the software removed.
https://tvax1.sinaimg.cn/crop.0.0.1054.1054.180/007vW02Cly8h5pu3vqf3dj30ta0taq5b.jpg?KID=imgbed,tva&Expires=1681826721&ssig=35007OBjo5	The past man _86347	What about fighting Xixi and tb?	1	https://h5.sinaimg.cn/m/emoticon/icon/others/d_doge-be7f768d78.png
https://tvax4.sinaimg.cn/crop.0.0.996.996.180/005Zr8qJly8g6dertb25oj30ro0ro75j.jpg?KID=imgbed,tva&Expires=1681826721&ssig=mtZhSlY%2FoD	Old friends and old stories 24	There is no need to study Weibo at all. Just look at this comment section and you will understand that everything in the past can be related to the antagonism between men and women.
https://tvax1.sinaimg.cn/crop.0.0.512.512.180/006CiodCly8hb6ktapbxcj30e80e8wg3.jpg?KID=imgbed,tva&Expires=1681826721&ssig=bA%2FocenQuf	LameeeeenF	Mark it
https://tvax4.sinaimg.cn/crop.0.0.512.512.180/006miOMNly8hczlwh83v2j30e80e8aas.jpg?KID=imgbed,tva&Expires=1681826721&ssig=poJUTDMueV	When the swallows come-	thank you
https://tvax3.sinaimg.cn/crop.0.0.1080.1080.180/007qtitIly8h50dw57kacj30u00u0tdi.jpg?KID=imgbed,tva&Expires=1681826721&ssig=6094JmJSZO	Chinese cabbage leaves	College students are people who have been educated by knowledge, not fools. So when you have time, please study how to achieve targeted poverty alleviation. Poor people will die poor.		https://h5.sinaimg.cn/m/emoticon/icon/default/d_taikaixin-b7d86de3fd.png
https://tvax4.sinaimg.cn/crop.0.0.718.718.180/0061nb7Aly8h36z5mp5qsj30jy0jyt9j.jpg?KID=imgbed,tva&Expires=1681826721&ssig=bjYGuBzJta	Yin ka Dai shan de fish diary	It should be unmarried women who have time to play games. Married women go to watch their children do their homework.
https://tvax1.sinaimg.cn/crop.0.0.1080.1080.180/005ImFpcly8ha6ld0vuiej30u00u0wil.jpg?KID=imgbed,tva&Expires=1681826721&ssig=HftiQDGv9P	A can of er sweet summer	There is a positive correlation between male tigers and male tigers.
https://tvax3.sinaimg.cn/crop.0.0.1080.1080.180/6930c942ly8gz47kwea5wj20u00u03z8.jpg?KID=imgbed,tva&Expires=1681826721&ssig=bFkLS3h70h	Blue is another kind of static.	Hidden photos taken in Hupu. Don’t make too many comments.
https://tvax1.sinaimg.cn/crop.0.0.512.512.180/006990zLly8gzhya4xu3cj30e80e8glz.jpg?KID=imgbed,tva&Expires=1681826721&ssig=MJgxYbVfMg	Yunfei Feifei Fei	It is recommended to add family environment or the quality of the original family as independent variables or mediating variables.
https://tvax3.sinaimg.cn/crop.0.0.1024.1024.180/694d9ad1ly8gxxhj7o730j20sg0sgtb4.jpg?KID=imgbed,tva&Expires=1681826721&ssig=RkjB8R3Pju	Dull eating sugar.	If it's too serious, then you should call the police.		https://h5.sinaimg.cn/m/emoticon/icon/default/d_lei-4cdf6ee412.png
https://tvax4.sinaimg.cn/crop.0.0.512.512.180/6b5b4ad3ly8ha6rs92mefj20e80e8t9s.jpg?KID=imgbed,tva&Expires=1681826721&ssig=QYJ8OR948N	Nan 'ao	So if the app is used by men, it will be fine, but if the app is used by women, it will be banned and blocked. // @ ordinary passer-by netizen: Of course, of course men are willing to get married, and of course women are not willing. You still need your statistics.		https://h5.sinaimg.cn/m/emoticon/icon/default/d_taikaixin-b7d86de3fd.png
https://tvax4.sinaimg.cn/crop.0.0.512.512.180/006FNhyjly8h8iipm9d6vj30e80e8q3m.jpg?KID=imgbed,tva&Expires=1681826723&ssig=vCW32%2FkWS3	Octagrabber	➗Health survey
https://tvax2.sinaimg.cn/crop.0.0.512.512.180/9e562b02ly8h9gic1cdjpj20e80e8q3a.jpg?KID=imgbed,tva&Expires=1681826723&ssig=SVt2fTjxZ7	Zhu Xin Bei Guo	very funny
https://tvax1.sinaimg.cn/default/images/default_avatar_female_180.gif?KID=imgbed,tva&Expires=1681826723&ssig=p8nrcEUVP6	Rotten iron and wine-	I'm speechless. If you don't solve the problem, just hide it.
https://tvax3.sinaimg.cn/crop.0.0.996.996.180/0062xu0zly8gsrtwytuo5j30ro0romxq.jpg?KID=imgbed,tva&Expires=1681826723&ssig=iE388Q%2BtFs	Wujiang fish wjy	Can Weibo be blamed for this? Weibo works so hard and publishes 1 to 2 hot searches about dating and marriage every day, so what else is there to do? (But the more hot searches it gets, the more annoying it gets)		https://h5.sinaimg.cn/m/emoticon/icon/others/d_erha-139d0e07bd.png
https://tvax2.sinaimg.cn/crop.0.0.1080.1080.180/007bfjbHly8hbrkenvk1bj30u00u0n0e.jpg?KID=imgbed,tva&Expires=1681826723&ssig=pe%2F2NRF5PM	Bong choo choo bong	Wow		https://h5.sinaimg.cn/m/emoticon/icon/default/d_beishang-c95268c034.png
https://tva2.sinaimg.cn/crop.0.0.1242.1242.180/005NYtdwjw8f2poobtkj7j30yi0yi76f.jpg?KID=imgbed,tva&Expires=1681826723&ssig=33%2BxH1xRBp	Eat soft fruit	Are you okay? This news... I feel like too much attention has been paid to the fertility rate in the past two years. First, some experts suggested having three children, and now there is a report saying that apps affect college students' views on marriage and childbearing... I feel like the experts are afraid that people nowadays will not have children or Have fewer children.		https://h5.sinaimg.cn/m/emoticon/icon/default/d_han-d8ebda66d3.png
https://tvax4.sinaimg.cn/crop.0.0.1000.1000.180/007CS5hlly8h10xpb0twhj30rs0rsgnd.jpg?KID=imgbed,tva&Expires=1681826723&ssig=uVXejNWhwU	Qi Niang de Xin Xin	Haha, 7%? 1.62? Is the decimal point in these two numbers wrong?	1	https://h5.sinaimg.cn/m/emoticon/icon/default/d_hehe-0be7e6251f.png
https://tvax3.sinaimg.cn/crop.0.0.1080.1080.180/beb34241ly8hc68p8a4yjj20u00u10uh.jpg?KID=imgbed,tva&Expires=1681826723&ssig=0%2BrtlLmJdV	What is this man talking about?	@ sailor moon chubby		https://h5.sinaimg.cn/m/emoticon/icon/default/d_taikaixin-b7d86de3fd.png
https://tvax3.sinaimg.cn/crop.0.0.996.996.180/0062xu0zly8gsrtwytuo5j30ro0romxq.jpg?KID=imgbed,tva&Expires=1681826723&ssig=iE388Q%2BtFs	Wujiang fish wjy	There are mostly male users on Hupu, right? Of course they are willing to have children
https://tvax2.sinaimg.cn/crop.0.0.751.751.180/008h7q1rly8h8jmd13oucj30kv0kvdgs.jpg?KID=imgbed,tva&Expires=1681826723&ssig=XAzO7VvzfD	A big star with claws and claws.	I just learned the logic of judgment, and this is obviously wrong, cause and effect are reversed. What useless research
https://tvax1.sinaimg.cn/crop.0.0.1080.1080.180/008amjSmly8gx6gzxtpnzj30u00u077z.jpg?KID=imgbed,tva&Expires=1681826723&ssig=RWFtv%2BCcNC	Innocent victims _	Then call the police		https://face.t.sinajs.cn/t4/appstyle/expression/ext/normal/72/2021_kaixueji_org.png
https://tvax1.sinaimg.cn/crop.0.0.684.684.180/73f537c1ly8g0k8vrclw7j20j00j0aam.jpg?KID=imgbed,tva&Expires=1681826723&ssig=MVTB%2FpyftS	Champagne roses that like small yellow croaker	Relevant experts have time to study this, so why not study artificial wombs? You can give birth to as many children as you like.	1	https://h5.sinaimg.cn/m/emoticon/icon/others/d_aoteman-7ddbc90d1c.png
https://tvax1.sinaimg.cn/crop.0.0.888.888.180/6b02f7eely8fqi53q2pbaj20oo0oowex.jpg?KID=imgbed,tva&Expires=1681826723&ssig=BRxyfmECpL	Hungry hungry sleepy sleepy.	I'm sorry that I can't give birth to a human being.
https://tvax2.sinaimg.cn/crop.0.0.1080.1080.180/a5febee2ly8hbzjniw4pgj20u00u0gnd.jpg?KID=imgbed,tva&Expires=1681826723&ssig=4SxJuX7yAW	Jian Mu _Orz	? ? ?	1
https://tvax4.sinaimg.cn/crop.0.0.750.750.180/005GGuL6ly8hcexc4ha20j30ku0kudgz.jpg?KID=imgbed,tva&Expires=1681826724&ssig=dYiSXw6R4U	Small chestnuts rush forward	What is it that uses both Weibo and Xiaohongshu? Neither positive nor negative		https://h5.sinaimg.cn/m/emoticon/icon/default/d_yunbei-a14a649db8.png
https://tvax2.sinaimg.cn/crop.0.0.1080.1080.180/006VwHzwly8gqbhfb70zij30u00u0acb.jpg?KID=imgbed,tva&Expires=1681826724&ssig=rSVWrcapkt	Dodi	What's wrong with you APP? I like this style of app. Let's say thank you APP.	1	https://h5.sinaimg.cn/m/emoticon/icon/default/d_keai-9aae643ce8.png
https://tvax4.sinaimg.cn/crop.0.0.1080.1080.180/006flGX2ly8h9t7v4sucuj30u00u0787.jpg?KID=imgbed,tva&Expires=1681826724&ssig=aqX9%2FjzvBy	Surfing crispy chicken	If I don’t have to have children when I get married, then I’m willing to get married		https://h5.sinaimg.cn/m/emoticon/icon/default/d_keai-9aae643ce8.png
https://tvax3.sinaimg.cn/crop.0.0.512.512.180/005XrAS3ly8h8jttrnglxj30e80e80tt.jpg?KID=imgbed,tva&Expires=1681826724&ssig=mNS1o43R%2FW	A short story has never been _ _ _	Are most of Hupu users male?
https://tvax2.sinaimg.cn/crop.0.0.576.576.180/a1e2871fly8h3vz7y2wqxj20g00g03z8.jpg?KID=imgbed,tva&Expires=1681826724&ssig=XLmvp1w6LR	Add some oil to the zipper.-Capulet	Why does Hupu say it is related to college students, and Douban says it is related to women?
https://tvax4.sinaimg.cn/crop.0.0.1002.1002.180/006WEYTAly8gj2slv8jmhj30ru0rudgy.jpg?KID=imgbed,tva&Expires=1681826724&ssig=bbxCGkEUXE	Flying sponge treasure	I still look forward to getting married, I just don’t want to have children.		https://h5.sinaimg.cn/m/emoticon/icon/others/d_miao-c1b3d563bd.png
https://tvax1.sinaimg.cn/crop.0.0.1002.1002.180/bec610e7ly8gro0n3d8o2j20ru0rudh3.jpg?KID=imgbed,tva&Expires=1681826724&ssig=TpAgZvAHk0	FSyney16888	double standard behavior
https://tvax2.sinaimg.cn/crop.0.0.996.996.180/006FA5wDly8gork2juxj5j30ro0ro755.jpg?KID=imgbed,tva&Expires=1681826724&ssig=I9NXOBRYKS	Cheng Yuxiang 97	There is a problem with the concepts conveyed and instilled to people by some people with ulterior motives on the app. After all, there are only a few people who can think independently and distinguish right from wrong. Most people just follow the wind and believe in those wrong views and regard them as truth. They only think that such people are pathetic and ridiculous. They believe in the infor…	1	https://h5.sinaimg.cn/m/emoticon/icon/others/d_doge-be7f768d78.png
https://tvax4.sinaimg.cn/crop.0.0.996.996.180/00789YHJly8gmue7bglnvj30ro0roabj.jpg?KID=imgbed,tva&Expires=1681826724&ssig=%2F7K45UGH30	Yin-yang dual communication	It has nothing to do with the APP. It is caused by the current social development trend, various pressures and negative information.
https://tvax4.sinaimg.cn/crop.0.0.300.300.180/006pmHt3ly8gzuxgk47frj308c08cwed.jpg?KID=imgbed,tva&Expires=1681826724&ssig=Mjz92K90g3	Romanticism ArchDreamer	The APP said this guy really knows how to talk.		https://face.t.sinajs.cn/t4/appstyle/expression/ext/normal/3d/2022_wow_org.png
https://tvax4.sinaimg.cn/crop.0.0.947.947.180/007xI2LRly8h22lbhgvz3j30qb0qb0tx.jpg?KID=imgbed,tva&Expires=1681826724&ssig=ng2RyCYyE9	Shout _ louder	Ah this. . Are you strict about this correlation? Have you ever considered that this is just a symptom? .		https://face.t.sinajs.cn/t4/appstyle/expression/ext/normal/72/2021_kaixueji_org.png
https://tvax4.sinaimg.cn/crop.0.0.1080.1080.180/007ZCmW0ly8hb05f4m99lj30u00u0din.jpg?KID=imgbed,tva&Expires=1681826724&ssig=aVDQ9Oh285	Jiulimao	If a man is allowed to have children, of course my intention to get married is 100%. After all, it is the woman who hurts when giving birth, not the man.		https://h5.sinaimg.cn/m/emoticon/icon/others/d_doge-be7f768d78.png
https://tva2.sinaimg.cn/crop.0.0.996.996.180/58842cd3jw8f3j7qgy6y4j20ro0rpaba.jpg?KID=imgbed,tva&Expires=1681826724&ssig=rgnupt2cI4	Brown, brown, brown, brown-_-	Which blue app does male college student use have a greater impact on fertility?
https://tvax4.sinaimg.cn/crop.0.0.996.996.180/00789YHJly8gmue7bglnvj30ro0roabj.jpg?KID=imgbed,tva&Expires=1681826724&ssig=%2F7K45UGH30	Yin-yang dual communication	What does the game have to do with it? I lost it.
https://tvax4.sinaimg.cn/crop.0.0.1080.1080.180/006flGX2ly8h9t7v4sucuj30u00u0787.jpg?KID=imgbed,tva&Expires=1681826724&ssig=aqX9%2FjzvBy	Surfing crispy chicken	As far as I'm concerned, it's not that I don't want to get married, but that I'm really afraid of getting married. When I get married, I have to have and raise children, and family relationships have become complicated. I really find it troublesome, not to mention that my quality of life is very poor now. , it will decrease even more when the child comes.		https://h5.sinaimg.cn/m/emoticon/icon/others/d_erha-139d0e07bd.png
https://tvax2.sinaimg.cn/crop.0.0.476.476.180/006cH9Mily8hawjg7fxqrj30d80d8wf3.jpg?KID=imgbed,tva&Expires=1681826726&ssig=%2B2q%2BrZn9Xv	Be positive and progressive every day.	Why do you only put pressure on women?		https://h5.sinaimg.cn/m/emoticon/icon/default/d_xixi-643ef6e48d.png
https://tvax4.sinaimg.cn/crop.0.0.996.996.180/00768YEaly8gmlacwm93ij30ro0ro0tz.jpg?KID=imgbed,tva&Expires=1681826726&ssig=gadr3oR5dh	Blue ring octopus sky	You could just round up all the women in the country and breed them.
https://tvax1.sinaimg.cn/crop.0.0.640.640.180/007q8PhOly8hcjb2lvzbhj30hs0hsjs9.jpg?KID=imgbed,tva&Expires=1681826726&ssig=s5oMShMjOV	Fengsi _ _	Let the official media straighten their butts first, think about the manuscript before sending it out, and then we will talk about the rest🙄️	1
https://tva4.sinaimg.cn/crop.0.0.768.768.180/811ae1c1jw8el45y9k2huj20lc0lc74r.jpg?KID=imgbed,tva&Expires=1681826726&ssig=lXxqwltEOJ	ciwore	Hupu and Xiaohongshu increase willingness to marry and have children? Because of materialistic consumerism?	1
https://tvax1.sinaimg.cn/crop.0.0.1080.1080.180/c3ae2b67ly8hcrkgvbfu8j20u00u0af9.jpg?KID=imgbed,tva&Expires=1681826726&ssig=irbup1l0FH	Buer cz	Whether statistical correlation is related to fact or not, there are many explanatory factors that differ in the middle. It is really unnecessary to make a gimmick.
https://tvax4.sinaimg.cn/crop.0.0.1080.1080.180/0070MZWGly8h1xpfcx8e9j30u00u03z9.jpg?KID=imgbed,tva&Expires=1681826726&ssig=hAuWRUIM1v	Sunny white clouds yun	If I were a man, I would definitely not be too hesitant to get married, but the essence of marriage is the exploitation of women. How can I not be cautious?		https://h5.sinaimg.cn/m/emoticon/icon/default/d_tanshou-fa05d4eacf.png
https://tvax3.sinaimg.cn/crop.0.0.996.996.180/007rri5qly8gkywa5pxr3j30ro0rojuq.jpg?KID=imgbed,tva&Expires=1681826726&ssig=somDFNup6n	Don't meet again next time.	If you spend all your time investigating women, why don’t you investigate men? Is it women’s business to have children?	2	https://h5.sinaimg.cn/m/emoticon/icon/default/d_han-d8ebda66d3.png
https://tvax3.sinaimg.cn/crop.0.0.1078.1078.180/006jRaEVly8hcfno3uarlj30ty0tyta7.jpg?KID=imgbed,tva&Expires=1681826726&ssig=xal9SUpC7D	Xi _ a _	After reading this Weibo, my intention to get married has indeed decreased.
https://tvax2.sinaimg.cn/crop.0.0.814.814.180/006pvkKZly8h7z0y2284gj30mm0mmwfz.jpg?KID=imgbed,tva&Expires=1681826726&ssig=rXR%2Bq8cHLN	Eight little cuties in one bite.	Who doesn’t know that Hupu men are all like this?		https://h5.sinaimg.cn/m/emoticon/icon/default/d_kelian-a9df4278bf.png
https://tvax2.sinaimg.cn/crop.0.0.996.996.180/beff442cly8gpx675ta63j20ro0ro0vb.jpg?KID=imgbed,tva&Expires=1681826726&ssig=3g9VZy7sCl	Little Nuo Nuo de Shuaiba	Please don't fall in love		https://h5.sinaimg.cn/m/emoticon/icon/default/d_han-d8ebda66d3.png
https://tvax2.sinaimg.cn/crop.0.0.1080.1080.180/006ZMpSxly8gxoae9ndbbj30u00u0goj.jpg?KID=imgbed,tva&Expires=1681826726&ssig=%2Fg0lo7E1ns	Lan Alan	What is the main crux of the problem? Doesn’t Caijing.com know? The cost of marriage is very high for some people, and some people think it doesn’t matter.		https://h5.sinaimg.cn/m/emoticon/icon/default/d_hehe-0be7e6251f.png
https://tvax2.sinaimg.cn/crop.0.0.512.512.180/005ZRR5Wly8g26wg43q5qj30e80e8glt.jpg?KID=imgbed,tva&Expires=1681826726&ssig=%2FaXZ8Xg%2BEc	Kimura Tuobin Bin Bin Bin Bin Bin	@want to call easy
https://tvax4.sinaimg.cn/crop.0.0.542.542.180/85365fbcly8h4nq4hx28mj20f20f274o.jpg?KID=imgbed,tva&Expires=1681826726&ssig=2E6oNySAOe	Do is the capital of D.O.	I’m afraid you don’t know the spiral of silence. Different platforms are suitable for different audiences. It’s not normal for the mainstream opinions to be different.		https://h5.sinaimg.cn/m/emoticon/icon/default/cn_xyhy-1c8ac7b4d1.png
https://tvax2.sinaimg.cn/crop.0.0.664.664.180/007Dnc8Aly8gxh1ne0mxcj30ig0igt9n.jpg?KID=imgbed,tva&Expires=1681826726&ssig=MikiqUQmk8	Corrupt16948	At this time, we should solve the problem fundamentally instead of hiding it
https://tva1.sinaimg.cn/crop.0.0.1242.1242.180/bcfbfb0cjw8fbv8zbr2q3j20yi0yi75x.jpg?KID=imgbed,tva&Expires=1681826727&ssig=2P9XoIAumb	This time, I was robbed of my family.	Don’t engage in such messy research. Can’t you find new topics to work on?
https://tvax2.sinaimg.cn/crop.0.0.1002.1002.180/007YLji6ly8gej8x2677lj30ru0ru0u9.jpg?KID=imgbed,tva&Expires=1681826727&ssig=HKEl1gsl4N	He Zeng's wind is light and clouds are light.	Don’t blame everyone for having no money, don’t blame the high cost of giving birth, don’t blame the education involution, don’t blame the widowed parenting style, don’t blame the fact that sometimes raising children fails to prevent old age and instead gnaws on old age, so it’s inappropriate to blame women for taking the blame. Blame it on the APP again		https://h5.sinaimg.cn/m/emoticon/icon/default/d_xiaoku-f2bd11b506.png
https://tvax1.sinaimg.cn/crop.0.0.1002.1002.180/0084iQ4Gly8gdj7n09ip8j30ru0ru42f.jpg?KID=imgbed,tva&Expires=1681826727&ssig=LO5S4qBe1G	Galaxylibra	Studying women's marriage and childbearing all day long, and fighting women's rights and workplace discrimination all day long. Well, all the mistakes you make are your fault as a woman.
https://tvax4.sinaimg.cn/crop.0.0.542.542.180/85365fbcly8h4nq4hx28mj20f20f274o.jpg?KID=imgbed,tva&Expires=1681826727&ssig=9EWJyyIPfI	Do is the capital of D.O.	The conclusion is, engaging in these things will provoke conflicts and create confrontation.		https://h5.sinaimg.cn/m/emoticon/icon/_/co_niuec-7d05bc992a.png
https://tvax3.sinaimg.cn/crop.0.0.888.888.180/813d4a33ly8g0pe4a8odej20oo0oodho.jpg?KID=imgbed,tva&Expires=1681826727&ssig=a7KINUCWY2	Xiaole yyyy	@云jianyanshuyuan funny
https://tvax2.sinaimg.cn/crop.0.0.1080.1080.180/005RwFwSly8gjtnpbpqeqj30u00u0jvs.jpg?KID=imgbed,tva&Expires=1681826727&ssig=sIs4B6Xtcc	Fried plums with sugar _Lpppx	Something is wrong
https://tvax3.sinaimg.cn/crop.0.0.944.944.180/008dcK5Qly8h2uk5mo1kyj30q80q877q.jpg?KID=imgbed,tva&Expires=1681826727&ssig=OqPH7mPraU	Love your sister, too.	Is it possible that reality affects the outlook on fertility?		https://h5.sinaimg.cn/m/emoticon/icon/default/d_keai-9aae643ce8.png
https://tvax1.sinaimg.cn/crop.0.0.663.663.180/006knyGvly8hcgo6rn7h5j30if0ifdh1.jpg?KID=imgbed,tva&Expires=1681826727&ssig=nr3KKf0e%2BB	Little mango has ideals.	Dad, I’m eighty, can’t I still choose what to have for lunch?
https://tvax4.sinaimg.cn/crop.186.0.277.277.180/64c996baly8h937rz1q7lj20dw0d63z7.jpg?KID=imgbed,tva&Expires=1681826727&ssig=z%2BrTvwtRZI	Wen feng ling Yu	Hahahahahahahahahahahahahahahahahahahahahahahahahahahahahahahahahaha//@Have you grown taller today: WB will indeed reduce the willingness to get married. After all, after reading this WB, my willingness to get married has indeed reduced.
https://tvax4.sinaimg.cn/crop.0.0.996.996.180/007E0YWXly8gtgr745kvej30ro0ro3zv.jpg?KID=imgbed,tva&Expires=1681826727&ssig=re57rfvVsK	You don't have to use this nickname	If you want to get married, isn’t it normal to get married at the age of 27 or 28?
https://tvax1.sinaimg.cn/crop.0.0.512.512.180/006URo7gly8h0ty60vednj30e80e8gm4.jpg?KID=imgbed,tva&Expires=1681826727&ssig=%2BV06pgMN6g	Mr. Nouchi	82 years old?	1
https://tvax1.sinaimg.cn/crop.0.0.896.896.180/00713656ly8h4xhqvlgyjj30ow0ow3z6.jpg?KID=imgbed,tva&Expires=1681826727&ssig=Bes76G%2BaMZ	-Happy late autumn-	What else to do? Then call the police	1
https://tvax4.sinaimg.cn/crop.0.0.450.450.180/0065ZRoLly8hcz6u7562aj30ci0ci0ux.jpg?KID=imgbed,tva&Expires=1681826727&ssig=XMrxxXTe98	Lord Tinker	The summary of the second paragraph is so funny		https://h5.sinaimg.cn/m/emoticon/icon/default/d_guile-a8a737d3a0.png
https://tvax4.sinaimg.cn/crop.0.0.512.512.180/6d88ac1cly8fwdvlhrxzhj20e80e8ab3.jpg?KID=imgbed,tva&Expires=1681826727&ssig=6f7eBOU9H9	Give birth to Dan and get rid of you	It’s just that everyone doesn’t want to get married. The perfection of personality, social development and personal growth environment cannot be controlled by apps. The blame was off the mark.	1
https://tvax1.sinaimg.cn/crop.0.0.1080.1080.180/0078Ko3Tly8hb6b0srzzqj30u00u0my9.jpg?KID=imgbed,tva&Expires=1681826727&ssig=U%2FUTIZeRM4	Wang zai Xiao ye ya	What does this have to do with the app?
https://tva2.sinaimg.cn/crop.0.0.438.438.180/992e7a27jw8ezfd8oh93bj20c60c6jsv.jpg?KID=imgbed,tva&Expires=1681826729&ssig=Sps4Ux0AJN	If you go forward,	There is no need for interviews from all sides. In the future, the conservative forces will be less and less able to get what they want. Gender conflicts and class conflicts will only become more and more serious. Many people say that the Internet is different from reality. In fact, it is just that the Internet is more daring. That's all, it doesn't show who said it anyway.		https://h5.sinaimg.cn/m/emoticon/icon/others/d_doge-be7f768d78.png
https://tvax4.sinaimg.cn/crop.0.0.1002.1002.180/79e0db2fly8fikqlnyxw4j20ru0ruwgo.jpg?KID=imgbed,tva&Expires=1681826729&ssig=JPt5k0Yszk	Anti-leek masses	That's right, because men don't have to give birth, so they are all weird girls hahahaha
https://tvax3.sinaimg.cn/crop.0.0.1080.1080.180/86da49d5ly8hbh11dsdytj20u00u0n0s.jpg?KID=imgbed,tva&Expires=1681826729&ssig=nqn5lPZDVg	Star souvenir-	Experts have nothing to study?		https://h5.sinaimg.cn/m/emoticon/icon/default/d_han-d8ebda66d3.png
https://tvax4.sinaimg.cn/crop.0.0.1002.1002.180/0087cUCely8ge58dscnz0j30ru0ru0uo.jpg?KID=imgbed,tva&Expires=1681826729&ssig=UPiTP4QdC4	Xiaozhao 2021 Chongchong	No, the news doesn’t seem to have any emotional tone. It just did a study and stated the results. How did some people come to the conclusion that Weibo and Douban should be blocked because they want to increase women’s desire to have children? ? ? ? ?
https://tvax1.sinaimg.cn/crop.0.0.512.512.180/007mjGX7ly8gtgr1b6xqpj30e80e8q40.jpg?KID=imgbed,tva&Expires=1681826729&ssig=DJwuRGdxH4	erlingwhatevery	Your research level is not as good as an undergraduate degree
https://tvax3.sinaimg.cn/crop.0.0.600.600.180/0065Iflaly8h35jn4wwahj30go0gowfi.jpg?KID=imgbed,tva&Expires=1681826729&ssig=H%2FLbC1bk3V	Shehuiduliu	You have the free time to study this, why don't you think about why your brain is wrapped in cloth?	1
https://tvax1.sinaimg.cn/crop.0.0.654.654.180/0060Rn0wly8h9bd5ojdbdj30i60i6t9d.jpg?KID=imgbed,tva&Expires=1681826729&ssig=rDwJ5RQyA7	Miky_ industry	I have played all these apps, but I don’t really want to get married anyway. I don’t want to deal with all kinds of relationships between relatives, and I don’t want to have children.		https://h5.sinaimg.cn/m/emoticon/icon/default/d_yunbei-a14a649db8.png
https://tvax4.sinaimg.cn/crop.0.0.1080.1080.180/007IFPBFly8hau4bifn3uj30u00u0409.jpg?KID=imgbed,tva&Expires=1681826729&ssig=0ssKiiIsEL	Slippery world charming eyes	I'm really speechless. What a stupid survey.	1	https://face.t.sinajs.cn/t4/appstyle/expression/ext/normal/72/2021_kaixueji_org.png
https://tvax2.sinaimg.cn/crop.0.0.1080.1080.180/005XWcCZly8h6q8lvetqxj30u00u074k.jpg?KID=imgbed,tva&Expires=1681826729&ssig=nhS1ICf15D	Hmxinn	Because men are the source of misfortune, of course it does not affect men	1	https://h5.sinaimg.cn/m/emoticon/icon/default/d_han-d8ebda66d3.png
https://tvax3.sinaimg.cn/crop.0.0.1080.1080.180/006zZv36ly8h0hwpq2e30j30u00u00x9.jpg?KID=imgbed,tva&Expires=1681826729&ssig=qHJv86Ezoc	LV fengwu Hongfeng	The average number of love relationships is 1.62. Does this mean that half or more people get married after their first love? ? ? ? ?
https://tvax2.sinaimg.cn/crop.0.0.1080.1080.180/91dff696ly8h0b1uh0vgpj20u00u0ack.jpg?KID=imgbed,tva&Expires=1681826729&ssig=AXP%2BdFiCt%2B	Hope is rich and thin.	I would really like to thank you. Now that the reason has been mentioned, what else can I say? Anyway, I just want to escape. I don’t care about 996 or the pressure, health, survival and other issues of young people. That’s all.	1	https://h5.sinaimg.cn/m/emoticon/icon/default/d_tu-cfbe704573.png
https://tva2.sinaimg.cn/crop.0.1.640.640.180/eccf77b6jw8eqq5rzxxstj20hs0hu3zd.jpg?KID=imgbed,tva&Expires=1681826729&ssig=%2BXMPEp%2Frxp	Dymengle	@Should we change it once a year or should we be cautious?
https://tvax4.sinaimg.cn/crop.0.0.1080.1080.180/006XYFLCly8hbzv3h0y7cj30u00u0q4m.jpg?KID=imgbed,tva&Expires=1681826729&ssig=PlIuXmbpj7	A faraway place	I listed some objective data, why did someone break the defense?		https://h5.sinaimg.cn/m/emoticon/icon/lxh/lxh_xiaohaha-56dbc288a5.png
https://tvax4.sinaimg.cn/crop.0.0.996.996.180/006r9yl4ly8fx6glas22kj30ro0rojum.jpg?KID=imgbed,tva&Expires=1681826729&ssig=MxnnD3aTP1	Not reliable.	Shouldn't it be thought that it is related to social issues? What does it have to do with the app? With such a roll, everyone knows that the most important thing is to solve the problem rather than just reporting various data.
https://tvax1.sinaimg.cn/crop.0.0.1080.1080.180/006eyuMUly8hcst4081aaj30u00u0416.jpg?KID=imgbed,tva&Expires=1681826729&ssig=KmHTxnHwS5	Genius girl ju	What does this have to do with using an APP @四号月Postman @Meteor is sleeping @yyhin I don’t think we should be allowed to live anymore?	3	https://h5.sinaimg.cn/m/emoticon/icon/default/d_feijie-c1df37ef03.png
https://tvax2.sinaimg.cn/crop.0.0.996.996.180/005Z11udly8gciwsaz0f5j30ro0ro0wo.jpg?KID=imgbed,tva&Expires=1681826729&ssig=Uc8%2BYLw5cO	xiaoxia66785	When will statistics be compiled on 996 graduates of college students?
https://tvax4.sinaimg.cn/crop.0.0.640.640.180/ae17e627ly8g4xdc0rr1rj20hs0hs3zf.jpg?KID=imgbed,tva&Expires=1681826731&ssig=7bg9d5SIv5	Zhou Shi lay man	Did the person doing the research fail statistics? Can’t tell the difference between correlation and causation? Or is it that the editor of Caijing.com changed the way of expression to set the pace?	2	https://h5.sinaimg.cn/m/emoticon/icon/others/d_doge-be7f768d78.png
https://tvax4.sinaimg.cn/crop.0.0.820.820.180/c23b0ff7ly8h49silfphwj20ms0msgmu.jpg?KID=imgbed,tva&Expires=1681826731&ssig=20y01D9zlC	Yu Xuan is climbing the wall again today.	The woman has become smarter and can no longer be deceived. She starts to blame the app. What kind of JB report is this?	3	https://face.t.sinajs.cn/t4/appstyle/expression/ext/normal/72/2021_kaixueji_org.png
https://tvax4.sinaimg.cn/crop.0.0.512.512.180/ed5f2892ly8gsyboa9rtvj20e80e8q3c.jpg?KID=imgbed,tva&Expires=1681826731&ssig=2RCO7rtQhP	Is Xiao Li off work now?	@飞飞飞-shaner
https://tva4.sinaimg.cn/crop.44.0.1448.1448.180/c42edfb6jw8f6ts4sk604j216o148tf5.jpg?KID=imgbed,tva&Expires=1681826731&ssig=qDf4rlaEGU	See you at brother's terminal.	Hahahahaha
https://tvax2.sinaimg.cn/crop.0.0.960.960.180/005PPYIAly8fmm0cytfgvj30qo0qo41f.jpg?KID=imgbed,tva&Expires=1681826731&ssig=Ruj5UkPlQE	I'm sorry for you.	Very right
https://tvax2.sinaimg.cn/crop.0.0.667.667.180/006qaPDqly8gtd02d9093j30ij0ij3zk.jpg?KID=imgbed,tva&Expires=1681826731&ssig=SDgRAD%2BSHr	I don't want to wake up	Laughing to death, Zhuanjia understands again
https://tvax3.sinaimg.cn/crop.0.0.996.996.180/005D9CUrly8gwbmoebgpnj30ro0ron04.jpg?KID=imgbed,tva&Expires=1681826731&ssig=iIzEEjrNlS	Xiao yang sen sen	@Chai Chai doesn’t want to move anymore
https://tvax2.sinaimg.cn/crop.0.0.996.996.180/0089Qwdxly8grk1o74xqfj30ro0roae6.jpg?KID=imgbed,tva&Expires=1681826731&ssig=%2BLB%2B9a%2F5oP	Still underwater	It has almost no impact on men. The key point to circle is because it does not affect their vested interests. It is always us who are anxious.	1	https://h5.sinaimg.cn/m/emoticon/icon/default/d_shengbing-b740fa9852.png
https://tvax3.sinaimg.cn/crop.0.0.512.512.180/006fn4LWly8hd1zok9uh0j30e80e8wf6.jpg?KID=imgbed,tva&Expires=1681826731&ssig=BDgNBiC43%2B	Thank the boss for eating crab shells	I really want to see what the world will be like		https://h5.sinaimg.cn/m/emoticon/icon/default/d_tian-3b1ce0a112.png
https://tvax3.sinaimg.cn/crop.0.0.960.960.180/8fe795afly8ham4p9ugw6j20qo0qon1q.jpg?KID=imgbed,tva&Expires=1681826731&ssig=iVygcsYxe6	LeeSherry is a KNO3.	Except for not solving the fundamental economic problems, how can we solve the main contradictions and not grasp the secondary contradictions? Lack of money is the main culprit that restricts the marriage and childbearing of men and women. Today we talk about education and tomorrow we talk about apps. We are unable to cure the fundamental problem. Tiantianjing says there is some but not enough. I…	2	https://h5.sinaimg.cn/m/emoticon/icon/others/d_doge-be7f768d78.png
https://tvax2.sinaimg.cn/crop.0.0.996.996.180/007a6AGFly8gq0vlxrw5rj30ro0ro784.jpg?KID=imgbed,tva&Expires=1681826731&ssig=Djcnfa4Paf	Scallop cheese	[cursing]		https://h5.sinaimg.cn/m/emoticon/icon/default/d_numa-462905d4fc.png
https://tva2.sinaimg.cn/crop.0.0.750.750.180/721a9e5djw8f3g9ld6eotj20ku0ku0ux.jpg?KID=imgbed,tva&Expires=1681826731&ssig=ZsH7Bve%2FXI	VanceCai	Forget about having three aunts and six wives of your own, you still have to deal with the three aunts and six wives of your partner. It’s scary to think about it...	1
https://tvax2.sinaimg.cn/crop.0.0.512.512.180/006nN0wRly8h8wd4b0fdvj30e80e8dgo.jpg?KID=imgbed,tva&Expires=1681826731&ssig=g9rd7TrsW1	Foxxy_	Instead of doing this, it's better to teach boys how to take responsibility and be a good husband and father. Girls don't hate marriage at all, they just hate those stinky men.	1	https://h5.sinaimg.cn/m/emoticon/icon/default/d_heng-3032fd08c2.png
https://tvax4.sinaimg.cn/crop.0.0.996.996.180/006CHtsfly8gdivsxmyp2j30ro0rogpk.jpg?KID=imgbed,tva&Expires=1681826731&ssig=Ay%2BrdAa70P	Have a bite of white dumplings.	Is it so important to talk about how it affects fertility? It’s already very difficult to live a good life. What does it have to do with APP?	1
https://tvax2.sinaimg.cn/crop.0.0.996.996.180/0089Qwdxly8grk1o74xqfj30ro0roae6.jpg?KID=imgbed,tva&Expires=1681826731&ssig=%2BLB%2B9a%2F5oP	Still underwater	You can say that there are people on the Internet who are leading this trend of unmarriage and infertility. You can rectify this trend. You can check whether someone is deliberately guiding public opinion, but you can't blame the audience entirely. Today's mass media is not the media that wants the people. What can people see?	1	https://face.t.sinajs.cn/t4/appstyle/expression/ext/normal/7e/2021_bitter_org.png
https://tvax3.sinaimg.cn/crop.0.0.996.996.180/0066Z6KKly8g3715pdfc3j30ro0ro758.jpg?KID=imgbed,tva&Expires=1681826731&ssig=Wq%2FYNbwtyS	Lelouch011	Correlation non-causality
https://tvax4.sinaimg.cn/crop.0.0.996.996.180/006wkHgBly8gn4cbo4lm4j30ro0roq58.jpg?KID=imgbed,tva&Expires=1681826731&ssig=6U2VobuLvb	Zi Xia Ian	Ah, yes, yes
https://tvax1.sinaimg.cn/crop.0.0.498.498.180/bbba281aly8fdgu4ii850j20du0duaal.jpg?KID=imgbed,tva&Expires=1681826733&ssig=owuvyGIoRx	An ordinary little garbage ...	Is Douban Weibo going to suffer again?		https://h5.sinaimg.cn/m/emoticon/icon/default/d_yunbei-a14a649db8.png
https://tvax4.sinaimg.cn/crop.0.0.960.960.180/00626jCbly8h1ckgt2qzvj30qo0qo41i.jpg?KID=imgbed,tva&Expires=1681826733&ssig=LHGomX0Pij	Are you okay, dbdbdb?	No, no, no, has the Qing Dynasty not perished yet?	1
https://tvax2.sinaimg.cn/crop.0.0.996.996.180/006N8aeKly8ff4j7cqaf3j30ro0roaav.jpg?KID=imgbed,tva&Expires=1681826733&ssig=lBWJZzYOo9	Chang 'an 13118	It’s not just that the economy is in bad shape now, young people are under too much pressure. How many people are unwilling to get married because of this. If you do research, just focus on the essence. It’s hilarious.	1
https://tvax2.sinaimg.cn/crop.0.0.833.833.180/45bf385bly8hclat9d5ulj20n50n5dgb.jpg?KID=imgbed,tva&Expires=1681826733&ssig=PklP873oex	Aba ababa -3-	It is a sample survey of college students who use these apps. I am afraid that the style of the title is not from UC job change.	1	https://h5.sinaimg.cn/m/emoticon/icon/others/d_doge-be7f768d78.png
https://tvax4.sinaimg.cn/crop.0.0.996.996.180/e0311d6cly8gebo5rfy51j20ro0ro42q.jpg?KID=imgbed,tva&Expires=1681826733&ssig=fcz6EWyG4k	King Zhuo Bo Nd	Let’s first solve the gender discrimination in job hunting and then talk about it.	1	https://h5.sinaimg.cn/m/emoticon/icon/default/d_taikaixin-b7d86de3fd.png
https://tvax4.sinaimg.cn/crop.0.0.996.996.180/006TOpFTly8gisfaihl4aj30ro0roabf.jpg?KID=imgbed,tva&Expires=1681826733&ssig=boT%2BrNOQc%2B	Be a happy duck every day.	Is it really the platform that affects the view on marriage and childbearing? Without Weibo and Douban, wouldn’t this view on marriage and childbearing not exist? Shouldn't it be laws and regulations, various policies and measures, and social atmosphere that are the key to affecting the view on marriage and childbearing? It's really a typical example of solving the problem if it can't be solved.	1	https://face.t.sinajs.cn/t4/appstyle/expression/ext/normal/72/2021_kaixueji_org.png
https://tvax3.sinaimg.cn/crop.0.0.1080.1080.180/008j8n8Gly8gzu9wwred0j30u00u0wfg.jpg?KID=imgbed,tva&Expires=1681826733&ssig=QKhbKVp75N	Non-ring-opening 7- hydroxycoumarin _	,,,,,? Speechless😓
https://tvax2.sinaimg.cn/crop.0.0.512.512.180/006vEtiWly8hbochtb9ojj30e80e8t9m.jpg?KID=imgbed,tva&Expires=1681826733&ssig=qokf5ozdwx	Asuka__ Bird	This investigation is truly ridiculous and abhorrent. Relying on the pleasure of blaming others and limiting people's stress relief and entertainment will only make me less want to get married.	1	https://h5.sinaimg.cn/m/emoticon/icon/default/d_hehe-0be7e6251f.png
https://tvax1.sinaimg.cn/default/images/default_avatar_male_180.gif?KID=imgbed,tva&Expires=1681826733&ssig=ZgofyILdAe	Li yannan	So playing games makes people sober	1
https://tvax3.sinaimg.cn/crop.0.0.600.600.180/002MPez8ly8gu3f0t0zspj60go0goaaf02.jpg?KID=imgbed,tva&Expires=1681826733&ssig=47iz2Woi1N	keyofheart1	Back in ancient times, it was virtue for a woman to have no talent.	1	https://h5.sinaimg.cn/m/emoticon/icon/others/d_erha-139d0e07bd.png
https://tvax2.sinaimg.cn/crop.0.0.512.512.180/006j8dhaly8gw8qahy49fj30e80e80tq.jpg?KID=imgbed,tva&Expires=1681826733&ssig=Vr4fhrlm0Y	Moonlight knows grace	Nowadays, when female college students are looking for jobs, there is no discrimination and marriage.	1	https://h5.sinaimg.cn/m/emoticon/icon/default/d_aini-09d5f3f870.png
https://tvax1.sinaimg.cn/crop.0.0.1080.1080.180/006GdaSPly8h1jch3e254j30u00u0dhj.jpg?KID=imgbed,tva&Expires=1681826733&ssig=lFkZ9taVRP	Seven years	I think I want to control Weibo.	1
https://tvax4.sinaimg.cn/crop.0.0.828.828.180/0069PSPcly8gvoj1qpnlyj30n00n0jsn.jpg?KID=imgbed,tva&Expires=1681826733&ssig=1Ox7T2FmUT	Knock on the fish, fish, little brain	You can just keep my phone		https://h5.sinaimg.cn/m/emoticon/icon/default/fb_a1dacall-1e0c4593fc.png
https://tvax1.sinaimg.cn/crop.0.0.1008.1008.180/7b3329c5ly8goqni4mpztj20s00s03zd.jpg?KID=imgbed,tva&Expires=1681826733&ssig=s%2BAnINxnFO	God is like a fool.	Do college students get married? Shouldn’t graduates from college join the workforce?	1
https://tvax3.sinaimg.cn/crop.0.0.440.440.180/6bf3cb93ly8h320sw2f00j20c80c8q33.jpg?KID=imgbed,tva&Expires=1681826733&ssig=xHENcOS08r	Abingbing Bibobibobi	Is it possible to solve the housing and medical problems and improve the fertility rate more than studying the uterus of women?		https://h5.sinaimg.cn/m/emoticon/icon/default/d_yiwen-40c066d5c3.png
https://tvax3.sinaimg.cn/crop.0.0.814.814.180/005WxjKFly8h8ladueldyj30mm0mmmy1.jpg?KID=imgbed,tva&Expires=1681826735&ssig=9ir6uJ1MuZ	A small four-leaf clover in KRJ	xswl this survey, Hupu haha
https://tvax3.sinaimg.cn/crop.0.0.1080.1080.180/6e46c5a9ly8h8wjqhg2y2j20u00u0whq.jpg?KID=imgbed,tva&Expires=1681826735&ssig=6F4pSawpCh	One unchangeable heart	No reputation		https://h5.sinaimg.cn/m/emoticon/icon/default/d_nu-0ddf642bed.png
https://tvax3.sinaimg.cn/crop.0.0.750.750.180/001VX4q9ly8gueukmrqoyj60ku0kujsd02.jpg?KID=imgbed,tva&Expires=1681826735&ssig=vHdiOvV5c9	Tangtangzheng biubiu	I am speechless. It is impossible for most people to decide not to get married in this life when they are in college. If you are young and have not been in love a few times, this survey is a bit deceptive and you are deceiving yourself.		https://h5.sinaimg.cn/m/emoticon/icon/default/d_haha-0ec05e6dad.png
https://tvax3.sinaimg.cn/crop.0.0.1002.1002.180/0074t9etly8fyff7t35v4j30ru0rugnt.jpg?KID=imgbed,tva&Expires=1681826735&ssig=5gkx6qltyY	Look at the mood life without blood-	Statistics are only useful for college students who have graduated four to five years ago	1
https://tvax3.sinaimg.cn/crop.0.0.1080.1080.180/0060IPGfly8h9fw6hthapj30u00u0780.jpg?KID=imgbed,tva&Expires=1681826735&ssig=6hiNyBhxMD	I met you when it rained that year.	These are not the reasons at all. The biggest reason is the high pressure of survival.
https://tvax1.sinaimg.cn/crop.0.0.844.844.180/008so7Flly8h0t5b6pl6pj30ng0ngdhw.jpg?KID=imgbed,tva&Expires=1681826735&ssig=RAP52UXzbI	Please, I want to go out and play.	This is not just stating a research result. Why are you scolding me?
https://tvax1.sinaimg.cn/crop.0.0.996.996.180/005Ox1k4ly8fymo2q2z4wj30ro0rowgp.jpg?KID=imgbed,tva&Expires=1681826735&ssig=uUpXSFLSBn	Early to bed fairy-	The purpose of this research is to test whether the use of apps is related to contemporary college students’ views on marriage and childbearing. It can also be regarded as screening these apps. For those that are positively related, analyze what factors promote college students’ views on marriage and childbearing. For those that are negatively related, what factors are studied? It has reduced col…
https://tvax4.sinaimg.cn/crop.0.0.996.996.180/c5a80facly8gc3b4ulks6j20ro0rodgx.jpg?KID=imgbed,tva&Expires=1681826735&ssig=9wonR0FiNr	3316125612_586	//@Lian Lian Lai Kou Yakudu: Let’s implement the labor law and get rid of those useless things //@Helioszoey: One day does not end 996 One day does not consider marriage and childbirth		https://h5.sinaimg.cn/m/emoticon/icon/default/d_taikaixin-b7d86de3fd.png
https://tvax1.sinaimg.cn/crop.0.0.996.996.180/9e33628fly8g97q36z7osj20ro0rowgw.jpg?KID=imgbed,tva&Expires=1681826735&ssig=2x6Qnd41ig	Michelle_____Li	So speechless
https://tvax1.sinaimg.cn/crop.0.0.1006.1006.180/a0d57601ly8h44hol3dl0j20ry0rygo8.jpg?KID=imgbed,tva&Expires=1681826735&ssig=GbmlAnlTIa	Aze's free world _	Is there 🧊? Is this investigation okay? Are you okay?		https://h5.sinaimg.cn/m/emoticon/icon/doraemon/dr_03haipa-32e9b53caf.png
https://tvax2.sinaimg.cn/crop.0.0.40.40.180/007cFbOvly8ft8lzdaiyrj30140140rl.jpg?KID=imgbed,tva&Expires=1681826735&ssig=x%2BPlztAzyx	Green leather lantern	Because there are more boys using Hupu than other boys. It’s just that men want to get married and women don’t. Why exactly? I understand everything 😁 I just finished talking about this topic with some classmates tonight. It is true that more boys want to get married and have children, hehe.
https://tvax3.sinaimg.cn/crop.0.0.800.800.180/d3acd1dely8h1e5w8bvllj20m80m874q.jpg?KID=imgbed,tva&Expires=1681826736&ssig=c7oT%2B%2FmpPA	An unbridled promise	What's wrong, or else you should call the police.	1
[truncated: 1,043 more rows]

## Sheet: Sheet3
How to treat the increasing phenomenon of delayed marriage and childbirth
comments
[truncated: 22 more rows]

## Sheet: Sheet4
Some young people tend to de-marriage and have children_Comment 2
[truncated: 99 more rows]

[truncated: 2 more sheets: Sheet5, Sheet6]
